# Supplementary material for: Exon junction complex components Y14 and Mago still play a role in budding yeast
Source: Sci Rep. 2019 Jan 29;9:849. doi: 10.1038/s41598-018-36785-3 (PMC6351623; doi:10.1038/s41598-018-36785-3)
Supplement: Supplementary file 2 — SupplementaryTableS2 [file 41598_2018_36785_MOESM2_ESM.xlsx]

## Sheet: Feuil1
Exon junction complex components Y14 and Mago still play a role in budding yeast
Anita Boisramé, Hugo Devillers, Djamila Onésime, François Brunel, Juliette Pouch, Mathieu Piot, and Cécile Neuvéglise
Supplementary Table S2: Homologues of EJC factors and peripheral proteins
Species	Strains	Mago	Y14	eIF4AIII	UPF3	CWC22	IBP160	PYM	Aly/REF
Blastobotrys adeninivorans	LS3	ARAD1D25212g	ARAD1D42097g a	ARAD1D20790g	ARAD1D01606g	ARAD1B08140g	ARAD1D32934g	ARAD1B14894g	ARAD1D33352g
Candida albicans	SC 5314	x	x	C1_05640C_A	C1_11900C_A	C2_10100W_A	CR_01380W_A	x	C0190W_A
Candida glabrata	CBS 138	x	x	CAGL0M06567g	CAGL0K01309g	CAGL0G00330g	x	x	x
Candida hispaniensis	CBS 9996	OLHI0E23200g	OLHI0A05776g	OLHI0F14180g	OLHI0D06370g	OLHI0F24806g	OLHI0B12816g	OLHI0F15544g	OLHI0F36818g
Candida parapsilosis	CDC317	x	x	CPAR2_107400	CPAR2_502910	CPAR2_407420	x	x	CPAR2_804620
Candida tenuis	ATCC 10573	x	x	CANTEDRAFT_130105	CANTEDRAFT_112275 g	CANTEDRAFT_92011	x	x	CANTEDRAFT_116388
Candida tropicalis	MYA-3404	x	x	CTRG_04810	CTRG_03458 h	CTRG_02084	CTRG_00947	x	CTRG_03319
Clavispora lusitaniae	ATCC 42720	x	x	CLUG_02434	CLUG_00546	CLUG_02960	CLUG_00426	x	x (A9F13_15g00737)f
Cryptococcus neoformans var. grubii	H99	CNAG_00994	CNAG_02898	CNAG_01548	CNAG_03276	CNAG_07689	x	CNAG_00577	CNAG_03186
Cyberlindnera fabianii	YJS 4271	CYFA0S05e03620g b	CYFA0S08e00980g	CYFA0S08e03972g	CYFA0S09e01376g	CYFA0S09e04390g	CYFA0S03e02630g	CYFA0S05e03180g	CYFA0S20e02234g
Debaryomyces hansenii	CBS 767	x	x	DEHA2D04048g	DEHA2B11792g	DEHA2C12870g	DEHA2C05302g	x	DEHA2B12122g
Emericella nidulans	FGSC A4	AN1178.2	AN4505.2	AN8016.2	AN0505.2	AN0289	AN7014.4	AN3921.2	AN7706.2
Eremothecium gossypii	ATCC 10895	x	x	AGOS_AER408W	AGOS_AER204W	AGOS_AGL355W	x	x	x
Eremothecium cymbalariae	DBVPG 7215	x	x	Ecym_4755	Ecym_5272	Ecym_5669	x	x	x
Fusarium graminearum	PH-1	FGSG_11636	FGSG_04914	FGSG_06841	FGSG_01463	FGSG_07214	FGSG_05423	FGSG_01197	FGSG_06855
Geotrichum candidum	CLIB 918	BN980_GECA22s01495g	BN980_GECA07s03607g	BN980_GECA06s03629g	BN980_GECA05s05345g	BN980_GECA09s01143g	BN980_GECA04s07116g	BN980_GECA22s01550g	BN980_GECA03s03046g
Kazachstania naganishii	CBS 8797	x	x	KNAG_0H01370	KNAG_0K00990	KNAG_0K00210	x	x	x
Kluyveromyces lactis	CLIB 210	x	x	KLLA0A10659g	KLLA0D03718g	KLLA0C14025g	x	x	x
Kluyveromyces marxianus	DMKU3-1042	x	x	KLMA_10526	KLMA_10662	KLMA_80199	x	x	x
Kodamaea ohmeri	CBS 2037	x	x	KOOH00004209001	KOOH00004923001	KOOH00000060001	x	x	x
Komagataella phaffii	GS115	x	x	PAS_chr1-4_0461	PAS_chr1-1_0228	PAS_chr1-4_0343	PAS_chr2-1_0647	x	PAS_chr1-4_0616
Kuraishia capsulata	CBS 1993	x	x	KUCA_T00003499001	KUCA_T00000380001	KUCA_T00004580001	KUCA_T00005190001	x	KUCA_T00003096001
Lachancea kluyveri	CBS 3082T	x	x	SAKL0D03960g	SAKL0C08338g	SAKL0H00462g	x	x	x
Lachancea thermotolerans	CBS 6340	x	x	KLTH0C07964g	KLTH0C08426g	KLTH0B09900g	x	x	x
Lachancea waltii	NCYC 2644	x	x	LAWA0A03840g	LAWA0A03356g	LAWA0E14686g	x	x	x
Naumovozyma dairenensis	CBS 421	x	x	NDAI_0A05860	NDAI_0B02610	NDAI_0B00610	x	x	x
Naumovozyma castellii	CBS 4309	x	x	NCAS_0A10430	NCAS_0B05240	NCAS_0E04130	x	x	x
Neurospora crassa	OR74A	NCU04404	NCU03226	NCU01234	NCU03435	NCU00066	NCU07866	NCU03232	NCU07421
Ogataea polymorpha	NCY 495 leu1.1	x	x	OGAPODRAFT_16934	OGAPODRAFT_10193	OGAPODRAFT_91717	OGAPODRAFT_76787	x	OGAPODRAFT_95677
Penicillium oxalicum	114-2	PDE_00682	PDE_05277	PDE_09906	PDE_07954	PDE_03040	PDE_05745	PDE_03871	PDE_09613 EPS34649.1
Rhodotorula toruloides	CECT1137	RHTO0S15e00826g	RHTO0S04e10484g	RHTO0S18e01772g	RHTO0S07e03862g	RHTO0S07e06656g	x	x	RHTO0S03e12200g
Saccharomyces cerevisiae	S288c	x	x	YDR021W	YGR072W	YGR278W	x	x	x
Scherffersomyces stipitis	CBS 6054	x	x	PICST_52941	PICST_67017	PICST_47344	PICST_68531	x	PICST_35114
Schizosaccharomyces pombe	972h-	CAA17788	CAA16983	CAA92238	CAA93591	CAA20491	SPBC646.02	SPBC19C7.01	SPBC106.12c
Sugiyamaella lignohabitans	CBS 10342	AWJ20_4470 i	AWJ20_1114A j	AWJ20_1577	AWJ20_2142	AWJ20_95	AWJ20_3032	AWJ20_4773	AWJ20_3449A k
Taphrina deformans	PYCC 5710	TAPDE_002272	TAPDE_002299	TAPDE_001783	TAPDE_004248	x	TAPDE_003445	TAPDE_005612	x
Tetrapisispora phaffii	CBS 4417	x	x	TPHA_0M00900	TPHA_0M00500	TPHA_0A05570	x	x	x
Torulaspora delbrueckii	CBS 1146	x	x	TDEL_0D03760	TDEL_0D04830	TDEL_0G00390	x	x	x
Torulaspora microellipsoides	CLIB 830T	x	x	TOMI0S05e05248g	TOMI0S09e03598g	TOMI0S10e00628g	x	x	x
Wickerhamomyces ciferrii	NRRL Y-1031	BN7-747A c	BN7_824	BN7_5898	BN7_6249	BN7_5803	BN7_407	BN7_756	BN7_6525 e
Yarrowia lipolytica	CLIB 122	YALI0D26664g	YALI0E02530g	YALI0F02695g	YALI0A10142g	YALI0D20790g	YALI0C24079g	YALI0B01562g d	YALI0F07909g
Zygosaccharomyces rouxii	CBS 732	x	x	ZYRO0A03476g	ZYRO0B05412g	ZYRO0D07018g	x	x	x
Zygosaccharomyces bailii	CBS 680	x	x	ZYBA0S03-08438g	ZYBA0S01e10110g	ZYBA0S07-02674g	x	x	x
a ARAD0D:complement(join(3503587..3503912,3503981..3504032))
b CYFA0S05:complement(join(323735..323749, 323805..324329 ))
c CAIF01000013:complement(join(112474..112488,112551..112676,112733..112820,112875..112938,112997..113092,113143..113263))
d YALI0B:246227..246961
e Scaffold287:complement(join(4543..5040,5094..5157,5224..5326,5399..5420,5573..5638))
f Aly/REF was not found in C. lusitaniae ATCC 42720 but in CBS 6936
g CANTEscaffold_00004:complement(<481828..482869)
h In the genome sequence of strain MYA-3404, the UPF3 homolog (CATR_03458) is truncated. It was found intact in strain 121 and in synteny with THP1 homolog (see Figure 1)
i CP014500:join(2387235..2387421,2387494..2387741,2387921..2388046,2388119..2388133)
j CP014501:join(3531269..3531296,3531354..3531413,3531518..3531846)
k CP014503:join(4255371..4255409,4255517..4256236)
