# Supplementary material for: Exon junction complex components Y14 and Mago still play a role in budding yeast
Source: Sci Rep. 2019 Jan 29;9:849. doi: 10.1038/s41598-018-36785-3 (PMC6351623; doi:10.1038/s41598-018-36785-3)
Supplement: Supplementary file 3 — SupplementaryTableS6 [file 41598_2018_36785_MOESM3_ESM.xlsx]

## Sheet: Y14 up
Exon junction complex components Y14 and Mago still play a role in budding yeast
Anita Boisramé, Hugo Devillers, Djamila Onésime, François Brunel, Juliette Pouch, Mathieu Piot, and Cécile Neuvéglise
Supplementary Table S6A: List of genes with significant up-expression change in y14 mutant
Gene	baseMean*	ΔKu70LEU2Mean	Y14Mean	log2FoldChange	padj	Annotation
YALI0A00154g	362.445	46.1799	713.522	3.47365	6.46463e-21	similar to uniprot|Q6BZL9 Debaryomyces hansenii DEHA2A00374g
YALI0A01089g	8192.62	2977.42	22116	2.32806	7.53015e-07	similar to uniprot|Q6C3Z6 Yarrowia lipolytica YALI0E31031g
YALI0A01485g	143.4	91.7142	320.083	1.78576	2.26928e-33	similar to uniprot|Q02899 Saccharomyces pastorianus OYE1 NADPH dehydrogenase 1 (Old yellow enzyme 1)
YALI0A02046g	142.723	62.5395	351.082	2.43211	1.08827e-38	weakly similar to uniprot|Q02207 Saccharomyces cerevisiae YKR009c FOX2 hydratase-dehydrogenase-epimerase, peroxisomal
YALI0A02423g	20.4957	6.31703	73.1958	2.77257	3.94305e-08	uniprot|P41928 Yarrowia lipolytica YALI0A02423g MTP2 Metallothionein-II
YALI0A02849g	1085.21	673.466	2425.84	1.82715	1.68633e-45	similar to uniprot|P36526 Saccharomyces cerevisiae YBR282W MRPL27 Mitochondrial ribosomal protein of the large subunit
YALI0A03003g	1248.92	591.62	3402.31	2.49124	7.1638e-78	highly similar to uniprot|P53732 Saccharomyces cerevisiae YNR036C MRPS12 Mitochondrial protein
YALI0A05181g	507.62	339.249	1229.03	1.80476	1.8019e-20	similar to uniprot|Q12080 Saccharomyces cerevisiae YPL146C NOP53 Nucleolar protein
YALI0A06501g	1413.37	682.883	3607.15	2.37035	6.34951e-71	some similarities with uniprot|Q5A6J3 Candida albicans likely mitochondrial ribosomal large subunit protein IMG2p
YALI0A07887g	71.3788	32.2549	175.176	2.35433	9.07982e-23	some similarities with uniprot|Q8NIP4 Yarrowia lipolytica YALI0A07249g gag-like protein from Ylli retrotransposon
YALI0A08008g	46.0366	11.5959	105.871	2.97233	1.18828e-22	hypothetical protein conserved in the Yarrowia clade
YALI0A08734g	588.217	254.663	1398.46	2.37553	1.75819e-30	similar to uniprot|O94562 Schizosaccharomyces pombe Aminotransferase
YALI0A09383g	141.476	18.5458	499.58	4.56984	1.06724e-87	weakly similar to uniprot|Q9P6J0 Saccharomyces cerevisiae YGR260w TNA1 related to allantoate transport protein
YALI0A09427g	474.086	287.356	993.917	1.78243	2.32828e-85	uniprot|Q6CHF9 Yarrowia lipolytica YALI0A09427g MST1 Mitochondrial threonyl tRNA synthase
YALI0A09922g	12215.9	8755.02	26242.9	1.57345	1.40248e-63	similar to uniprot|P0CX85 Saccharomyces cerevisiae YDL136W (ohnolog of YDL191W) SOS2 60S large subunit ribosomal protein
YALI0A10310g	402.22	233.792	935.374	1.97998	9.83327e-67	similar to uniprot|P51601 Saccharomyces cerevisiae YGR267c FOL2 GTP cyclohydrolase I
YALI0A10637g	908.116	514.667	1855.66	1.83055	2.07343e-54	weakly similar to uniprot|O59741 Schizosaccharomyces pombe Putative transcriptional activator with fungal binuclear cluster domain
YALI0A10725g	13370.7	8057.29	28400.1	1.80753	8.73808e-98	similar to uniprot|P26786 Saccharomyces cerevisiae YOR096W RPS7A (ohnolog of YNL096C) Protein component of the small (40S) ribosomal subunit, nearly identical to Rps7Bp
YALI0A10967g	562.733	178.327	949.121	2.34561	3.37212e-37	some similarities with uniprot|Q7RYZ0 Neurospora crassa NCU06425.1 predicted protein
YALI0A11407g	906.227	537.842	1932.77	1.83898	3.12803e-110	similar to uniprot|Q08979 Saccharomyces cerevisiae YPL263c KEL3
YALI0A13387g	6935.2	3529.4	14734.8	2.04169	4.34784e-73	highly similar to uniprot|P49090 Saccharomyces cerevisiae YGR124W (ohnolog of YPR145W) ASN2 asparagine synthetase
YALI0A13497g	48.0923	12.2917	40.9597	1.60379	1.09587e-07	highly similar to uniprot|Q6CFK4 Yarrowia lipolytica YALI0B06160g
YALI0A13541g	2363.06	1368.86	4534.82	1.71284	2.99707e-54	some similarities with uniprot|P53292 Saccharomyces cerevisiae YGR165w
YALI0A14883g	686.6	42.9548	2886.49	5.83618	6.99547e-146	weakly similar to uniprot|P38731 Saccharomyces cerevisiae YHL040c ARN1 ferrichrome-type siderophore transporter
YALI0A15103g	487.799	224.153	758.043	1.74097	7.63767e-39	uniprot|Q6CGX7 Yarrowia lipolytica YALI0A15103g AAL9 Acyl/aryl-CoA ligase, putative
YALI0A16841g	1422.09	772.191	3906.22	2.29926	6.50512e-54	weakly similar to uniprot|P41696 Saccharomyces cerevisiae YOR113w AZF1 asparagine-rich zinc finger protein
YALI0A20207g	445.42	181.637	785.081	2.08003	1.50987e-44	uniprot|Q6CGD5 Yarrowia lipolytica YALI0A20207g ISO3 Enoyl-CoA hydratase/isomerase family protein, putative
YALI0A20350g	540.593	209.627	815.753	1.92294	1.09818e-31	uniprot|Q9P8F7 Yarrowia lipolytica YALI0A20350g LIP2 Triacylglycerol lipase precursor
YALI0A20526g	1993.97	1076.31	4254.89	1.96369	1.23608e-64	some similarities with uniprot|P36534 Saccharomyces cerevisiae YPL173W MRPL40 Mitochondrial ribosomal protein of the large subunit
YALI0A20746g	31424.2	20104.1	61734.1	1.59102	3.48768e-26	highly similar to uniprot|P0CX30 Saccharomyces cerevisiae YPR132W RPS23B (ohnolog of YGR118W) Ribosomal protein 28 (rp28) of the small (40S) ribosomal subunit, required for translational accuracy
YALI0A20790g	833.5	294.842	1661.97	2.47584	1.03087e-132	hypothetical protein conserved in the Yarrowia clade
YALI0A20988g	256.471	149.28	519.55	1.77049	4.72193e-36	uniprot|Q6CGA0 Yarrowia lipolytica YALI0A20988g YMC2 Mitochondrial organic acid transmembrane transporter, putative
YALI0B00726g	1816.47	1317.38	3955.71	1.58004	2.66851e-94	highly similar to uniprot|P38791 Saccharomyces cerevisiae YHR068w DYS1 Deoxyhypusine synthase
YALI0B01364g	1650.51	1061.75	3968.78	1.87682	2.04971e-43	uniprot|Q6CG29 Yarrowia lipolytica YALI0B01364g LEU1 3-isopropylmalate dehydratase
YALI0B01650g	43.563	20.7758	108.723	2.27106	3.57978e-17	some similarities with uniprot|Q12305 Saccharomyces cerevisiae YOR285W RDL1 Thiosulfate sulfurtransferase
YALI0B01892g	1543.28	1028.17	3327.4	1.6852	5.02532e-81	similar to uniprot|P36519 Saccharomyces cerevisiae YDR237W MRPL7 Mitochondrial ribosomal protein of the large subunit
YALI0B02222g	1301.2	817.821	2860.51	1.79526	1.36118e-74	similar to uniprot|Q12184 Saccharomyces cerevisiae YPL252c Adrenodoxin homolog, mitochondrial precursor (Mitochondrial ferredoxin)
YALI0B02948g	3135.47	1901.3	5961.94	1.60831	4.76426e-19	uniprot|Q9UVF4 Yarrowia lipolytica YALI0B02948g GPD1 Glycerol-3- phosphate dehydrogenase [NAD ]
YALI0B03916g	160.77	64.0926	455.666	2.68629	2.75404e-25	similar to uniprot|P40029 Saccharomyces cerevisiae YER042w MXR1 Peptide methionine sulfoxide reductase
YALI0B04224g	16175.6	10168.8	39534.8	1.92072	8.22483e-33	highly similar to uniprot|P0CX27 Saccharomyces cerevisiae YNL162W (ohnolog of YHR141C) RPL41A ribosomal protein L36a.e
YALI0B05456g	769.06	298.047	1093.74	1.83745	5.22271e-28	uniprot|Q6CFN2 Yarrowia lipolytica YALI0B05456g FAT3 Peroxisomal protein that binds AMP and mRNA, putative
YALI0B05610g	4757.13	2476.41	10607.7	2.01925	1.26335e-19	similar to uniprot|P38910 Saccharomyces cerevisiae YOR020C HSP10 Mitochondrial matrix co-chaperonin that inhibits the ATPase activity of Hsp60p, a mitochondrial chaperonin
YALI0B05896g	17296	12621.4	38535.5	1.60075	5.99972e-72	similar to uniprot|P0C2H6 Saccharomyces cerevisiae YHR010W (ohnolog of YDR471W) RPL27A 60S large subunit ribosomal protein
YALI0B06006g	790.755	564.431	1672.5	1.5581	5.74901e-62	similar to uniprot|P40459 Saccharomyces cerevisiae YIL145C PAN6 Pantothenate synthase, also known as pantoate- beta-alanine ligase, required for pantothenic acid biosynthesis, deletion causes pantothenic acid auxotrophy
YALI0B06116g	2282.36	1480.32	5076.39	1.76988	3.70723e-107	similar to uniprot|P38120 Saccharomyces cerevisiae YBR146W MRPS9 Mitochondrial ribosomal protein of the small subunit
YALI0B06160g	26.2587	13.2869	56.1761	1.96356	1.0241e-10	highly similar to uniprot|Q6CH24 Yarrowia lipolytica YALI0A13497g
YALI0B06578g	1850.74	1216.38	3847.83	1.6361	9.17857e-30	similar to uniprot|P53937 Saccharomyces cerevisiae YNL081C SWS2 Putative mitochondrial ribosomal protein of the small subunit, has similarity to E. coli S13 ribosomal protein
YALI0B08030g	264.088	113.668	508.672	2.13486	2.05462e-56	uniprot|Q96VC9 Yarrowia lipolytica YALI0B08030g LIP3 Carboxylesterase/lipase type B
YALI0B08052g	51.3936	23.0206	74.6089	1.59756	8.43522e-09	similar to uniprot|Q03049 Saccharomyces cerevisiae YDR541c similarity to dihydroflavonol-4-reductases
YALI0B08074g	1598.31	989.392	3719.96	1.89909	9.758e-92	weakly similar to uniprot|C4QZ93 Komagataella pastoris 54S ribosomal protein L24, mitochondrial
YALI0B08748g	7018	4776.81	16064.2	1.71545	2.4992e-26	highly similar to uniprot|P41057 Saccharomyces cerevisiae YLR388W (ohnolog of YDL061C) YS29A ribosomal protein S29
YALI0B09075g	581.086	416.837	1281.22	1.60981	1.46865e-49	weakly similar to uniprot|P22354 Saccharomyces cerevisiae YKR085c 60S ribosomal protein L20, mitochondrial precursor (YmL20)
YALI0B09427g	148.19	68.7303	398.789	2.49794	2.32685e-54	some similarities with uniprot|Q9P6I2 Schizosaccharomyces pombe Glutamate carboxypeptidase-like protein
YALI0B10131g	292.392	181.253	647.312	1.82264	1.71841e-54	similar to uniprot|P38256 Saccharomyces cerevisiae YBR096w Conserved protein of unknown function
YALI0B10263g	136.155	102.645	294.518	1.50584	1.13569e-30	similar to uniprot|P53923 Saccharomyces cerevisiae YNL119w Hypothetical 56.5 kDa protein
YALI0B10274g	403.179	259.233	936.858	1.84059	8.46748e-64	some similarities with uniprot|P38824 Saccharomyces cerevisiae YHR116W COX23 Mitochondrial intermembrane space protein that functions in mitochondrial copper homeostasis, essential for functional cytochrome oxidase expression
YALI0B10362g	2781.04	1978.21	6066.29	1.59798	5.12395e-38	similar to uniprot|Q9HEG7 Neurospora crassa tom70 Mitochondrial precursor protein import receptor
YALI0B10494g	2214.65	1295.65	5626.77	2.10784	2.91278e-142	similar to uniprot|P27929 Saccharomyces cerevisiae YNL137c NAM9 Mitochondrial ribosomal component of the small subunit
YALI0B10846g	2956.07	1478.6	5496.51	1.69116	3.32116e-06	similar to uniprot|P36033 Saccharomyces cerevisiae YKL220c FRE2 ferric (and cupric) reductase
YALI0B11000g	1636.19	908.99	4148.1	2.17582	3.82212e-112	weakly similar to uniprot|P36517 Saccharomyces cerevisiae YLR439w MRPL4 ribosomal protein, mitochondrial
YALI0B11770g	853.453	562.696	2044.53	1.81659	4.35942e-24	similar to uniprot|P32583 Saccharomyces cerevisiae YKR092c SRP40 Suppressor protein
YALI0B12078g	1588.14	982.387	3026.44	1.58635	7.69909e-20	similar to uniprot|Q02046 Saccharomyces cerevisiae YKR080W MTD1 NAD-dependent 5,10-methylenetetrahydrafolate dehydrogenase, plays a catalytic role in oxidation of cytoplasmic one-carbon units
YALI0B12804g	2977.95	1886.51	7273.46	1.89036	6.90416e-22	similar to uniprot|P10622 Saccharomyces cerevisiae YDL130W RPP1B Ribosomal protein P1 beta, component of the ribosomal stalk, which is involved in interaction of translational elongation factors with ribosome
YALI0B12826g	10900.5	7574.21	25584.7	1.74426	1.85688e-74	similar to uniprot|Q12690 Saccharomyces cerevisiae YDL082W (ohnolog of YMR142C) RPL13A 60S large subunit ribosomal protein L13
YALI0B12848g	8347.44	6000.36	19054.2	1.65419	2.53499e-59	highly similar to uniprot|P0CX51 Saccharomyces cerevisiae YMR143W (ohnolog of YDL083C) RPS16A ribosomal protein
YALI0B12958g	1211.27	786.594	2428.63	1.61173	6.11312e-47	similar to uniprot|Q07914 Saccharomyces cerevisiae YLR008C PAM18 J-protein co-chaperone of the mitochondrial import motor associated with the presequence translocase
YALI0B13222g	587.349	396.621	1305.52	1.70976	3.98529e-86	some similarities with uniprot|P32606 Saccharomyces cerevisiae YOR017w PET127 component of mitochondrial translation system
YALI0B14014g	2978.04	1686.18	6181.6	1.86501	3.9444e-108	uniprot|Q6CEP8 Yarrowia lipolytica YALI0B14014g FAO1 Fatty alkohol oxidase
YALI0B14619g	6903.57	3129.58	12885.9	2.01624	3.11091e-55	uniprot|Q6CEM0 Yarrowia lipolytica YALI0B14619g MCC1 Methylcrotonoyl-CoA carboxylase, subunit alpha
YALI0B14993g	1721.74	957.861	4154.86	2.10495	1.23032e-118	weakly similar to uniprot|Q02950 Saccharomyces cerevisiae YPL118w MRP51 mitochondrial ribosomal protein of the small subunit
YALI0B15059g	19982.8	9424.72	26866.3	1.50303	1.33804e-69	uniprot|P34229 Yarrowia lipolytica YALI0B15059g FAS1 Fatty acid synthase subunit beta, putative
YALI0B15103g	13992.7	9896.65	32513.2	1.70472	1.19133e-73	highly similar to uniprot|P0C0W9 Saccharomyces cerevisiae YPR102C (ohnolog of YGR085C) RPL16A ribosomal protein L11
YALI0B16060g	817.232	352.852	2107.8	2.56743	5.45369e-234	similar to uniprot|Q12029 Saccharomyces cerevisiae YOR271C FSF1 Putative protein, predicted to be an alpha- isopropylmalate carrier
YALI0B16742g	1563.21	970.001	3648.45	1.88845	1.16214e-49	weakly similar to uniprot|P47141 Saccharomyces cerevisiae YJR101w RSM26 weak similarity to superoxide dismutases
YALI0B16852g	81.9757	26.614	142.623	2.3225	2.33209e-23	weakly similar to uniprot|G8ZTS6 Torulaspora delbrueckii TDEL_0D04360 hypothetical protein
YALI0B17732g	1575.33	891.212	3829.46	2.07247	1.19065e-48	weakly similar to uniprot|P22353 Saccharomyces cerevisiae YJL063c MRPL8 ribosomal protein L17, mitochondrial
YALI0B18546g	783.004	538.891	1715.44	1.64772	4.29663e-33	similar to uniprot|Q871G1 Neurospora crassa Hypothetical protein B7H23.200
YALI0B18810g	1942.51	1136.89	4642.8	2.01725	8.66247e-111	weakly similar to uniprot|Q03690 Saccharomyces cerevisiae YMR012w CLU1 translation initiation factor eIF3
YALI0B18898g	678.806	344.13	1502.09	2.10888	1.15088e-80	similar to uniprot|Q9Y7B6 Emericella nidulans 3- methyl-2-oxobutanoate hydroxymethyltransferase (Ketopantoate hydroxymethyltransferase)
YALI0B20086g	1771.6	1043.17	4548.07	2.10958	2.44729e-100	weakly similar to uniprot|P10662 Saccharomyces cerevisiae YDR347W MRP1 Mitochondrial ribosomal protein of the small subunit
YALI0B20504g	12144.4	8640.36	26472.3	1.60052	2.95928e-47	similar to uniprot|P07280 Saccharomyces cerevisiae YOL121C (ohnolog of YNL302C) RP55A 40S small subunit ribosomal protein S19
YALI0B20636g	440.164	215.712	636.302	1.52219	2.74109e-16	similar to uniprot|L2FIG6 Colletotrichum gloeosporioides transcriptional family amidohydrolase family protein
YALI0B21252g	5664.77	4284.97	12597.3	1.52689	3.71232e-22	similar to uniprot|P10622 Saccharomyces cerevisiae YDL130w RPLA3 60S large subunit acidic ribosomal protein L44
YALI0B21472g	43.5645	17.3592	95.9245	2.33222	1.0158e-16	similar to uniprot|Q12358 Saccharomyces cerevisiae YLL057C JLP1 Alpha-ketoglutarate-dependent sulfonate dioxygenase
YALI0B21516g	219.007	171.739	502.808	1.52801	7.13016e-25	similar to uniprot|P53759 Saccharomyces cerevisiae YML080w similarity to A.brasilense nifR3 protein
YALI0B21824g	6950.07	3874.64	11874.5	1.60891	4.29291e-98	similar to uniprot|G2QG54 Myceliophthora thermophila cytochrome P450-like protein
YALI0B22440g	2710.94	1545.09	4396.39	1.50199	6.06982e-86	similar to uniprot|Q9SK84 Arabidopsis thaliana Putative phospho-2-dehydro-3-deoxyheptonate aldolase 1
YALI0B22506g	864.668	238.323	1140.64	2.14459	1.86634e-17	highly similar to uniprot|Q9Y790 Mycosphaerella graminicola NAD-dependent formate dehydrogenase
YALI0B22550g	6502.43	3611.46	11390	1.6393	4.08304e-43	uniprot|Q6CDN6 Yarrowia lipolytica YALI0B22550g MVA1 Hydroxymethylglutaryl-CoA lyase
YALI0B23452g	318.517	41.5062	1223.99	4.6033	5.14845e-59	hypothetical protein conserved in the Yarrowia clade
YALI0B23474g	119.437	42.2963	284.491	2.69849	2.69164e-46	hypothetical protein conserved in the Yarrowia clade
YALI0C00407g	3811.65	1774.54	5231.77	1.55608	2.19633e-166	uniprot|P18120 Yarrowia lipolytica YALI0C00407g leu2-270 Deleted version of uniprot|P18120 Yarrowia lipolytica beta-isopropyl-malate dehydrogenase
YALI0C00605g	5772.17	4099.61	12798.3	1.63342	1.4464e-78	similar to uniprot|P38879 Saccharomyces cerevisiae YHR193c EGD2 alpha subunit of the nascent polypeptide- associated complex
YALI0C00825g	769.596	413.99	1208.68	1.5097	1.63144e-18	similar to uniprot|Q872Z4 Neurospora crassa Related to monocarboxylate transporter
YALI0C01089g	17.4658	5.57256	28.5501	1.94793	5.93723e-06	hypothetical protein conserved in the Yarrowia clade
YALI0C02607g	750.538	447.229	1644.53	1.86919	1.24836e-93	hypothetical protein conserved in the Yarrowia clade
YALI0C03091g	112.232	8.86341	435.823	5.30278	7.02425e-88	hypothetical protein conserved in the Yarrowia clade
YALI0C03718g	414.186	257.527	970.49	1.88959	2.11926e-42	weakly similar to uniprot|C4XXG1 Clavispora lusitaniae hypothetical protein CLUG_00634
YALI0C03762g	457.488	299.975	1019.47	1.74672	8.0709e-48	similar to uniprot|Q8AWD3 Brachydanio rerio Similar to lipoyltransferase
YALI0C04477g	399.817	195.991	598.506	1.58594	2.37844e-25	similar to uniprot|P38124 Saccharomyces cerevisiae YBR008c FLR1 fluconazole resistance protein
YALI0C04565g	295.118	161.66	770.449	2.23429	2.33871e-86	weakly similar to uniprot|Q9HF07 Candida albicans Cso1p (Fragment)
YALI0C05082g	13557.7	9948.55	30730.2	1.61207	1.53771e-47	similar to uniprot|P40525 Saccharomyces cerevisiae YIL052C (ohnolog of YER056C-A) RPL34B ribosomal protein L34.e
YALI0C05148g	3069.07	1984.8	7167.34	1.82002	1.95194e-32	highly similar to uniprot|Q10421 Schizosaccharomyces pombe 40S ribosomal protein S28 (S33)
YALI0C05236g	91.115	17.1854	303.66	3.99107	5.80986e-65	similar to uniprot|Q6CC46 Yarrowia lipolytica YALI0C12551g, polyketide cyclase/hydratase domain containing protein
YALI0C06820g	15119.6	11530.9	33817.3	1.54319	2.0074e-68	highly similar to uniprot|P49626 Saccharomyces cerevisiae YDR012W RPL4B (ohnolog of YBR031W) Protein component of the large (60S) ribosomal subunit
YALI0C06952g	2422.91	1445.06	5259.24	1.85627	9.0239e-139	highly similar to uniprot|P32449 Saccharomyces cerevisiae YBR249C ARO4 3-deoxy-D-arabino-heptulosonate-7- phosphate (DAHP) synthase, catalyzes the first step in aromatic amino acid biosynthesis
YALI0C07062g	208.596	141.817	452.075	1.62261	2.14477e-15	weakly similar to uniprot|P39715 Saccharomyces cerevisiae YAL059w SIM1 involved in cell wall biosynthesis
YALI0C07128g	1492.98	953.517	2952.88	1.61603	1.31349e-55	similar to uniprot|P33734 Saccharomyces cerevisiae YBR248C HIS7 Imidazole glycerol phosphate synthase (glutamine amidotransferase:cyclase), catalyzes the fifth and sixth steps of histidine biosynthesis
YALI0C07887g	2094.45	1090.49	5633.77	2.34042	3.99825e-74	similar to uniprot|Q03246 Saccharomyces cerevisiae YMR188C MRPS17 Mitochondrial ribosomal protein of the small subunit
YALI0C08052g	663.156	515.05	1495.22	1.51581	4.00436e-27	similar to uniprot|P10962 Saccharomyces cerevisiae YAL025c MAK16 nuclear viral propagation protein
YALI0C08415g	66.9807	13.5892	131.823	3.03868	8.24194e-27	similar to uniprot|Q6CCH8 Yarrowia lipolytica YALI0C09240g
YALI0C08723g	1102.22	728.602	2282.27	1.63766	1.77523e-64	similar to uniprot|P20084 Saccharomyces cerevisiae YMR286W MRPL33 Mitochondrial ribosomal protein of the large subunit
YALI0C09031g	283.155	78.4755	341.213	2.02552	7.25878e-18	weakly similar to uniprot|Q6CCL1 Yarrowia lipolytica YALI0C08473g
YALI0C09218g	14938.8	11472.2	33124.3	1.52454	5.22295e-111	similar to uniprot|P26784 Saccharomyces cerevisiae YIL133C RPL16A (ohnolog of YNL069C) N-terminally acetylated protein component of the large (60S) ribosomal subunit, binds to 5.8 S rRNA
YALI0C09350g	819.821	508.541	1723.22	1.73188	5.07059e-31	weakly similar to uniprot|Q04935 Saccharomyces cerevisiae YDR231c COX20 in the maturation and assembly of cytochrome oxidase involved protein
YALI0C09548g	1385.12	812.083	2665.59	1.69373	1.29348e-38	similar to uniprot|Q8X1Y8 Kluyveromyces lactis Hypothetical 15.0 kDa protein (Fragment)
YALI0C09570g	172.09	108.603	431.891	1.96945	6.70705e-39	some similarities with uniprot|P04397 Saccharomyces cerevisiae YBR019c GAL10 UDP-glucose 4-epimerase
YALI0C10802g	1715.66	1030.72	4354.73	2.05864	7.49853e-70	some similarities with uniprot|P36521 Saccharomyces cerevisiae YDL202W MRPL11 Mitochondrial ribosomal protein of the large subunit
YALI0C11011g	2754.26	1782.84	6031.27	1.73226	1.24944e-34	similar to uniprot|P49334 Saccharomyces cerevisiae YNL131w TOM22 mitochondrial outer membrane import receptor complex subunit
YALI0C11407g	9591.39	4596.48	14383	1.63382	2.15125e-61	uniprot|Q6CC91 Yarrowia lipolytica YALI0C11407g ACC1 Acetyl-CoA-carboxylase
YALI0C11473g	20262.4	13281	49851.4	1.89284	2.77095e-74	highly similar to uniprot|Q08745 Saccharomyces cerevisiae YOR293W RPS10A (ohnolog of YMR230W) Protein component of the small (40S) ribosomal subunit
YALI0C13090g	1805.14	1003.31	3415.62	1.75989	2.44111e-113	uniprot|Q6CC28 Yarrowia lipolytica YALI0C13090g GAL1 Galactokinase, putative
YALI0C13706g	1981.59	1325.45	4439.3	1.73649	6.10681e-108	weakly similar to uniprot|Q01163 Saccharomyces cerevisiae YGL129c RSM23
YALI0C14036g	752.599	539.02	1544.88	1.50985	2.85257e-54	similar to uniprot|Q06510 Saccharomyces cerevisiae YPR140w similarity to human BTHS gene involved in Barth syndrome
YALI0C14388g	44.3131	16.1304	116.36	2.44238	6.12889e-09	similar to uniprot|O74529 Schizosaccharomyces pombe Probable methyltransferase
YALI0C15048g	523.426	288.129	1481.91	2.34356	3.00931e-100	weakly similar to uniprot|P39112 Saccharomyces cerevisiae YMR287c (MSU1) 3 -5 exonuclease for RNA 3 ss- tail, mitochondrial
YALI0C15488g	1994.64	162.753	5671.2	4.92256	1.77589e-109	similar to uniprot|P36035 Saccharomyces cerevisiae YKL217w JEN1 carboxylic acid transporter protein
YALI0C15576g	417.675	158.875	1385.26	3.03828	3.25948e-56	weakly similar to uniprot|F2QMF7 Komagataella pastoris Polycystic kidney disease protein 1-like 3 [Komagataella pastoris CBS 7435]
YALI0C15895g	17039.3	12037.7	40084.9	1.72376	2.38459e-73	highly similar to uniprot|P46990 Saccharomyces cerevisiae YJL177W (ohnolog of YKL180W) RPL20B 60s large subunit ribosomal protein L17.e
YALI0C16049g	2236.83	1013.85	3708.76	1.84013	8.65808e-35	some similarities with uniprot|P26642 Xenopus laevis Elongation factor 1-gamma type 1 (EF-1-gamma) (P47)
YALI0C16478g	1239.7	873.551	2615.25	1.57503	1.13367e-72	similar to uniprot|P36527 Saccharomyces cerevisiae YDR462w MRPL28 ribosomal protein of the large subunit (YmL28), mitochondrial
YALI0C17413g	37.731	6.96718	48.1461	2.34635	5.59729e-10	some similarities with uniprot|Q6C822 Yarrowia lipolytica YALI0D23419g
YALI0C18139g	1578.41	980.332	3675.15	1.88544	6.6752e-52	similar to uniprot|P38064 Saccharomyces cerevisiae YBL038w MRPL16 ribosomal protein of the large subunit (YmL47), mitochondrial
YALI0C18403g	388.112	229.198	990.978	2.09288	5.2108e-75	some similarities with uniprot|P38909 Saccharomyces cerevisiae YOR037w CYC2 cytochrome-c mitochondrial import factor
YALI0C18481g	72.4267	38.2268	173.888	1.95033	1.82798e-07	uniprot|Q9HFC9 Yarrowia lipolytica YALI0C18481g MTP4 Metallothionein-IV
YALI0C18513g	1264.63	744.654	2648.38	1.79271	1.75143e-27	similar to uniprot|P38523 Saccharomyces cerevisiae YOR232w MGE1 heat shock protein - chaperone
YALI0C20060g	50.3854	5.67554	200.45	2.68288	4.88985e-06	similar to uniprot|P41928 Yarrowia lipolytica YALI0A02423g MTP2 Metallothionein-II
YALI0C21109g	1425.66	732.46	3717.57	2.31002	1.56627e-61	similar to uniprot|P25348 Saccharomyces cerevisiae YCR003w MRPL32 ribosomal protein YmL32, mitochondrial
YALI0C21560g	19100.9	14069.3	43920.3	1.63296	3.67097e-78	highly similar to uniprot|P14126 Saccharomyces cerevisiae YOR063w TCM1 60S large subunit ribosomal protein L3.e
YALI0C22121g	503.54	166.187	972.502	2.47773	1.25273e-37	weakly similar to uniprot|Q8D5F7 Vibrio vulnificus Predicted thioesterase
YALI0C22924g	2406.71	1383.97	4644.07	1.69168	6.91765e-17	weakly similar to uniprot|P08640 Saccharomyces cerevisiae YIR019c STA1 extracellular alpha-1, 4-glucan glucosidase
YALI0C23298g	36.5325	13.5692	46.2485	1.61791	5.0353e-07	similar to uniprot|Q96VC8 Yarrowia lipolytica YALI0C23617g GPR1 Glyoxylate pathway regulator
YALI0C24277g	4049.25	2686.62	8731.65	1.68805	1.57742e-64	weakly similar to uniprot|P21771 Saccharomyces cerevisiae YDR337w MRPS28 ribosomal protein of the small subunit, mitochondrial
YALI0D00363g	68.4537	13.8341	118.267	2.82144	1.46105e-19	similar to uniprot|C4Y737 Clavispora lusitaniae hypothetical protein CLUG_03971
YALI0D01001g	341.463	126.334	672.074	2.34603	3.50704e-34	weakly similar to uniprot|D5GG56 Tuber melanosporum hypothetical protein
YALI0D01628g	752.303	564.177	1887.75	1.71365	2.2467e-30	similar to uniprot|Q08647 Saccharomyces cerevisiae YOR243c
YALI0D01738g	342.559	175.103	855.863	2.2555	3.54313e-52	weakly similar to uniprot|P54007 Saccharomyces cerevisiae YLR460c putative dehydrogenase
YALI0D01804g	2454.93	1473.39	6000.03	2.00561	1.53943e-66	weakly similar to uniprot|P33759 Saccharomyces cerevisiae YBR251w MRPS5 ribosomal protein S5, mitochondrial
YALI0D02189g	726.387	152.454	1205.97	2.95999	2.62453e-199	weakly similar to uniprot|Q05518 Saccharomyces cerevisiae YDR348C (ohnolog of YHR097C)
YALI0D02497g	642.674	439.717	1440.61	1.7051	1.10443e-96	similar to uniprot|P00927 Saccharomyces cerevisiae YER086w ILV1 anabolic serine and threonine dehydratase precursor
YALI0D03619g	679.209	418.565	1538.06	1.8574	2.85633e-50	similar to uniprot|P22438 Saccharomyces cerevisiae YGR171c MSM1 methionyl-tRNA synthetase
YALI0D03916g	1500.19	1060.28	3094.83	1.53182	9.399e-43	similar to uniprot|P40496 Saccharomyces cerevisiae YIL093c RSM25
YALI0D04763g	248.265	155.413	529.505	1.69983	1.13843e-13	hypothetical protein conserved in the Yarrowia clade
YALI0D05489g	612.928	444.494	1304.43	1.53713	9.72752e-41	similar to uniprot|P38793 Saccharomyces cerevisiae YHR070w tRNA modification enyzyme
YALI0D05533g	2016.45	1169.21	4429.09	1.89578	1.22929e-44	weakly similar to uniprot|Q06668 Saccharomyces cerevisiae YDR316w similar to hypothetical ubiquitin system protein S. pombe, ubiquinone/menaquinone biosynthesis, possible methyltransferase
YALI0D05697g	8009.02	5771.42	17344.6	1.56587	5.02177e-31	highly similar to uniprot|P04650 Saccharomyces cerevisiae YJL189w RPL39 60S ribosomal protein
YALI0D05731g	9027.01	4600.97	25713.2	2.45003	5.55776e-77	highly similar to uniprot|P0C0W1 Saccharomyces cerevisiae YJL190c RPS22A Ribosomal Protein of the Small subunit
YALI0D05753g	13922.9	9596.54	31395.9	1.68237	1.85963e-30	highly similar to uniprot|P06367 Saccharomyces cerevisiae YCR031C (ohnolog of YJL191W) RPS14A Ribosomal protein 59 of the small subunit, required for ribosome assembly and 20S pre-rRNA processing
YALI0D06391g	586.329	178.977	1456.47	2.99059	4.93095e-119	weakly similar to uniprot|A0A059NZ01 Halobacillus karajensis ydaF_1 Putative ribosomal N-acetyltransferase
YALI0D07326g	2097.12	1318.27	5074.65	1.92815	5.9198e-72	highly similar to uniprot|P25039 Saccharomyces cerevisiae YLR069c MEF1 translation elongation factor G, mitochondrial
YALI0D08228g	23279.2	16867.3	48413.6	1.51013	3.52288e-53	uniprot|F2Z694 Yarrowia lipolytica YALI0D08228g AAC1 ADP/ATP carrier protein
YALI0D08448g	2754.08	1951.97	5751.92	1.54951	8.1442e-64	weakly similar to uniprot|Q03976 Saccharomyces cerevisiae YDR175c RSM24 component of the mitochondrial ribosomal small subunit
YALI0D08668g	443.682	288.477	1051.58	1.84254	1.41952e-42	similar to uniprot|P35178 Saccharomyces cerevisiae YDR087c RRP1 involved in processing rRNA precursor species
YALI0D08690g	10635.8	4719.01	16250.6	1.75899	3.60475e-38	uniprot|Q6C9S7 Yarrowia lipolytica YALI0D08690g PDA2 2-oxoisovalerate (lipoate) dehydrogenase E1 alpha chain
YALI0D10043g	506.177	84.1226	1401.1	3.96952	1.74754e-121	similar to uniprot|Q86ZH9 Neurospora crassa 64C2.200 putative tartrate transporter
YALI0D10065g	2192.49	1520.3	4543.49	1.55797	4.88981e-30	similar to uniprot|Q12487 Saccharomyces cerevisiae YOR150w MRPL23 ribosomal protein of the large subunit, mitochondrial
YALI0D10263g	12557	8467.63	30828.5	1.855	7.14906e-114	highly similar to uniprot|P0CX42 Saccharomyces cerevisiae YER117W (ohnolog of YBL087C) RPL23B ribosomal protein L23.e
YALI0D11704g	658.7	360.309	1497.61	2.0372	2.80496e-86	similar to uniprot|P10869 Saccharomyces cerevisiae YER052c HOM3 L-aspartate 4-P-transferase singleton
YALI0D11792g	352.585	224.771	946.196	2.05554	1.34575e-65	weakly similar to uniprot|G3APB8 Spathaspora passalidarum hypothetical protein SPAPADRAFT_61174
YALI0D11990g	465.258	259.43	1167.11	2.15007	3.6612e-78	hypothetical protein conserved in the Yarrowia clade
YALI0D12012g	826.502	628.423	1861.18	1.53908	1.15429e-23	similar to uniprot|P39744 Saccharomyces cerevisiae YOR206w (RAD4) crucial for intranuclear movement of ribosomal precursor
YALI0D12056g	1610.72	1178.13	3464.18	1.54309	5.5525e-46	similar to uniprot|P36627 Schizosaccharomyces pombe BYR3_SCHPO Cellular nucleic acid binding protein
YALI0D12320g	1720.54	1155.76	3799.19	1.70485	4.47674e-66	similar to uniprot|P12687 Saccharomyces cerevisiae YNL005C MRP7 Mitochondrial ribosomal protein of the large subunit
YALI0D12606g	1995.22	1320.81	4431.2	1.74006	8.02213e-131	similar to uniprot|P32611 Saccharomyces cerevisiae YEL050C RML2 Mitochondrial ribosomal protein of the large subunit
YALI0D12771g	1799.87	1102.27	4408.86	1.99098	3.02287e-133	similar to uniprot|Q04599 Saccharomyces cerevisiae YDR116c
YALI0D12793g	422.644	300.206	897.062	1.56827	1.36033e-49	weakly similar to uniprot|Q04598 Saccharomyces cerevisiae YDR115w Putative mitochondrial ribosomal protein of the large subunit
YALI0D13104g	19975	14129.6	43720.2	1.61946	1.89025e-70	similar to uniprot|P41805 Saccharomyces cerevisiae YLR075w GRC5 60S large subunit ribosomal protein
YALI0D13728g	12863.7	9673.77	27893.2	1.519	2.34451e-66	similar to uniprot|P0CX32 Saccharomyces cerevisiae YIL069C (ohnolog of YER074W) RP50B 40S small subunit ribosomal protein S24.e
YALI0D13794g	10607.6	7525.95	24328.5	1.66753	2.66501e-32	highly similar to uniprot|Q3E754 Saccharomyces cerevisiae YJL136C (ohnolog of YKR057W) RPS25B 40S small subunit ribosomal protein
YALI0D13882g	16705.3	12117.3	38553.8	1.6608	8.87803e-85	highly similar to uniprot|P0CX53 Saccharomyces cerevisiae YEL054C (ohnolog of YDR418W) RPL12A Ribosomal Protein of the Large subunit
YALI0D14872g	153.996	58.9483	334.177	2.44497	1.97632e-38	weakly similar to uniprot|Q9P6I9 Schizosaccharomyces pombe Putative transcriptional activator, zinc finger containing
YALI0D14894g	1357.94	914.413	2738.68	1.57249	3.01146e-70	similar to uniprot|P05150 Saccharomyces cerevisiae YJL088w ARG3 ornithine carbamoyltransferase
YALI0D15136g	1056.82	456.704	2193.82	2.22881	8.12259e-54	hypothetical protein conserved in the Yarrowia clade
YALI0D15400g	216.85	70.6119	705.476	3.26694	4.14469e-98	uniprot|Q6C903 Yarrowia lipolytica YALI0D15400g BIO2 Biotin synthase
YALI0D15642g	2002.07	1383.89	4496.84	1.6949	1.58044e-164	similar to uniprot|Q12496 Saccharomyces cerevisiae YOL098c
YALI0D15686g	392.236	220.464	972.236	2.11574	1.39923e-58	hypothetical protein conserved in the Yarrowia clade
YALI0D15708g	17621.8	9777.24	33012.4	1.73802	1.42156e-51	uniprot|Q6C8Y9 Yarrowia lipolytica YALI0D15708g ACD2 Acyl CoA dehydrogenase
YALI0D15818g	451.474	221.122	1366.4	2.58695	1.16802e-68	weakly similar to uniprot|P37263 Saccharomyces cerevisiae YCR087C-A Putative protein of unknown function
YALI0D16247g	2150.59	1065.46	6313.61	2.54771	9.68322e-137	similar to uniprot|P40952 Kluyveromyces lactis OYE2 NADPH dehydrogenase (old yellow enzyme), isoform 1
YALI0D16313g	1567.21	1201.66	3659.27	1.58922	1.9268e-40	weakly similar to uniprot|Q06132 Saccharomyces cerevisiae YLR336c SGD1 involved in HOG pathway
YALI0D16467g	4288.07	2716.42	9816.49	1.83338	6.78945e-52	weakly similar to uniprot|P29547 Saccharomyces cerevisiae YPL048w CAM1 translation elongation factor eEF1 gamma
YALI0D16643g	7091.29	4195.68	17888.3	2.08264	1.06745e-158	similar to uniprot|P15625 Saccharomyces cerevisiae YFL022c FRS2 phenylalanine--tRNA ligase beta chain, cytosolic
YALI0D16709g	1375.31	719.265	3647.49	2.09315	1.12256e-08	similar to uniprot|P36077 Saccharomyces cerevisiae YKL086w SRX1 Sulfiredoxin
YALI0D16929g	469.453	197.393	1556.4	2.94807	2.14526e-115	weakly similar to uniprot|P36056 Saccharomyces cerevisiae YKL155c CAP1 putative cytochrome c oxidase
YALI0D16940g	1022.94	537.102	2989.51	2.45934	6.17697e-131	similar to uniprot|Q99369 Saccharomyces cerevisiae YOR280c Hypothetical dihydrofolate reductase
YALI0D17017g	129.697	54.5355	396.321	2.78205	8.02181e-44	weakly similar to uniprot|Q3E7A8 Saccharomyces cerevisiae YNL162W-A uncharacterized protein
YALI0D17116g	7746.05	5303	20019.4	1.9001	6.75994e-71	highly similar to uniprot|Q12460 Saccharomyces cerevisiae YLR197w SIK1 involved in pre-rRNA processing
YALI0D17160g	8103.43	5506.14	17978.6	1.68779	4.62258e-43	similar to uniprot|P40053 Saccharomyces cerevisiae YER080w
YALI0D17182g	919.266	291.554	2531.02	3.04299	1.36319e-64	weakly similar to uniprot|P47044 Saccharomyces cerevisiae YJL055w
YALI0D17226g	936.222	490.018	1704.59	1.77716	1.95231e-43	similar to uniprot|S3D1V5 Glarea lozoyensis GLAREA_07676 Uncharacterized protein
YALI0D17248g	512.71	172.993	689.388	1.88126	6.9042e-13	no similarity
YALI0D17380g	1218.74	433.22	3821.99	3.08709	8.73017e-91	similar to uniprot|P63622 Neisseria meningitidis Putative arsenate reductase
YALI0D17402g	1427.85	826.357	3360.81	2.01409	7.32313e-143	similar to uniprot|Q86ZL4 Podospora anserina putative cystathionine gamma-synthase
YALI0D17468g	104.315	74.8282	267.958	1.78946	1.12588e-17	similar to uniprot|A5DDR5 Meyerozyma guilliermondii PGUG_01416 hypothetical protein
YALI0D17600g	329.611	190.134	924.498	2.25648	4.34784e-73	similar to uniprot|O94282 Schizosaccharomyces pombe ncs6 Cytoplasmic tRNA 2-thiolation protein
YALI0D17622g	46.2585	8.34448	96.4062	3.06674	5.3807e-16	similar to uniprot|V2WRZ6 Moniliophthora roreri family taurine
YALI0D17732g	3182.15	2238.68	7144.3	1.65748	3.19518e-48	similar to uniprot|P33892 Saccharomyces cerevisiae YGL195w GCN1 translational activator
YALI0D17842g	689.707	473.553	1692.64	1.81114	1.9073e-37	weakly similar to uniprot|P53264 Saccharomyces cerevisiae YGR110w
YALI0D17930g	2560.72	1094.01	8261.9	2.90176	6.78152e-267	highly similar to uniprot|P28777 Saccharomyces cerevisiae YGL148w ARO2 chorismate synthase
YALI0D17952g	2555.77	1745.04	5508.27	1.63213	4.91267e-29	weakly similar to uniprot|P36057 Saccharomyces cerevisiae YKL154w SRP102 signal recognition particle receptor, beta chain
YALI0D18084g	7033.06	4357.8	17754.9	2.01698	1.34464e-145	some similarities with uniprot|P40059 Saccharomyces cerevisiae YER088C (ohnolog of YBL054W) DOT6 involved in derepression of telomeric silencing
YALI0D18150g	2094.22	920.268	6391.54	2.77463	8.2707e-161	weakly similar to uniprot|P36516 Saccharomyces cerevisiae YMR024w MRPL3 ribosomal protein of the large subunit, mitochondrial
YALI0D18194g	1345.92	460.398	4630.57	2.85669	9.02528e-12	weakly similar to uniprot|Q8W1E7 Arabidopsis thaliana AT4g15420/dl3755w (ubiquitin fusion degradation protein UFD1 like protein)
YALI0D18216g	271.811	145.208	717.304	2.25442	2.07595e-38	similar to uniprot|P07884 Saccharomyces cerevisiae YOR274w MOD5 tRNA isopentenyltransferase, pseudogene
YALI0D18381g	134.377	61.5269	198.685	1.65424	1.28435e-24	similar to uniprot|Q8TGI8 Talaromyces emersonii Beta-glucosidase
YALI0D18590g	717.23	412.057	1598.02	1.94658	4.55919e-97	some similarities with uniprot|P50110 Saccharomyces cerevisiae YMR060c TOM37 mitochondrial outer membrane import receptor subunit
YALI0D18700g	422.382	253.621	1228.73	2.26189	2.65196e-97	some similarities with uniprot|P36146 Saccharomyces cerevisiae YKR063c LAS1 involved in cell morphogenesis, cytoskeletal regulation and bud formation
YALI0D18722g	2884.95	1692.63	5281.5	1.62405	2.96255e-41	weakly similar to uniprot|Q12489 Saccharomyces cerevisiae YDL012C (ohnolog of YBR016W) Plasma membrane protein of unknown function; may contribute to Non- homologous end-joining (NHEJ)
YALI0D18766g	663.872	411.529	1631.97	1.96999	2.73288e-66	some similarities with uniprot|P10849 Saccharomyces cerevisiae YDL044C MTF2 Mitochondrial matrix protein that interacts with an N-terminal region of mitochondrial RNA polymerase (Rpo41p)
YALI0D18854g	1491	1129.55	3601.41	1.6432	3.83891e-26	similar to uniprot|P35200 Saccharomyces cerevisiae YLR168C UPS2 (ohnolog of YDR185C) Conserved protein of unknown function
YALI0D18986g	778.247	396.918	2408.95	2.56938	1.50042e-84	some similarities with uniprot|C4XXC0 Clavispora lusitaniae predicted protein
YALI0D19118g	336.687	238.527	845.017	1.78795	3.92598e-26	similar to uniprot|Q12094 Saccharomyces cerevisiae YOR006C TSR3 Ribosome biogenesis protein required for correct processing of the 20S pre-rRNA at site D to generate mature 18S rRNA
YALI0D19448g	1088.72	721.348	2334.67	1.68233	2.63085e-64	weakly similar to uniprot|P36121 Saccharomyces cerevisiae YKR025w RPC37 Pol III transcription
YALI0D19624g	841.023	547.328	2430.57	2.10379	2.49804e-34	similar to uniprot|P43586 Saccharomyces cerevisiae YFR001w LOC1 related to rabbit triadin SPP41P
YALI0D19954g	480.166	296.203	1312.29	2.11996	2.00934e-56	similar to uniprot|Q08687 Saccharomyces cerevisiae YOR252W TMA16 Translation machinery-associated protein
YALI0D20020g	371.729	209.18	1038.64	2.29772	2.11905e-102	similar to uniprot|Q05648 Saccharomyces cerevisiae YDR282C Conserved protein of unknown function
YALI0D20306g	770.881	498.8	2201.71	1.98052	3.76865e-10	similar to uniprot|P47818 Saccharomyces cerevisiae YLR220w CCC1 involved in calcium regulation singleton
YALI0D20570g	4687.96	3291.54	10265.6	1.62506	9.97391e-47	highly similar to uniprot|P39077 Saccharomyces cerevisiae YJL014w CCT3 chaperonin of the TCP1 ring complex, cytosolic
YALI0D20592g	339.68	228.807	827.615	1.83268	2.79586e-38	weakly similar to uniprot|P47076 Saccharomyces cerevisiae YJL011c weak similarity to chicken hypothetical protein
YALI0D20614g	20739.3	9305.93	67247.6	2.81947	4.10865e-112	highly similar to uniprot|P0CX55 Saccharomyces cerevisiae YDR450W (ohnolog of YML026C) RPS18A Protein component of the small (40S) ribosomal subunit
YALI0D20768g	25667.4	16938.3	51674.1	1.60021	2.24579e-77	uniprot|Q6C8C6 Yarrowia lipolytica YALI0D20768g LPD1 Dihydrolipoamide dehydrogenase
YALI0D20834g	357.64	149.196	1083.98	2.82703	6.9397e-96	similar to uniprot|W9YG26 Capronia epimyces hypothetical protein A1O3_00026
YALI0D21076g	156.912	47.0647	349.087	2.81157	7.30215e-49	some similarities with uniprot|P38866 Saccharomyces cerevisiae YHR176w FMO flavin-containing monooxygenase
YALI0D21098g	345.145	117.074	1048.14	3.04548	2.14958e-42	similar to uniprot|C4Y9Y8 Clavispora lusitaniae hypothetical protein CLUG_05209
YALI0D21120g	3281.28	1512.3	11045.8	2.84602	4.60855e-168	some similarities with uniprot|O13769 Schizosaccharomyces pombe Ubiquitin-like-specific protease 2
YALI0D21142g	11513.2	1327.69	51536.1	5.18325	2.50034e-244	similar to uniprot|Q01852 Saccharomyces cerevisiae YIL022w TIM44 mitochondrial inner membrane import receptor subunit singleton
YALI0D21164g	778.36	201.605	2996.7	3.87602	0	weakly similar to uniprot|Q5B1P8 Aspergillus nidulans hypothetical protein AN5532.2
YALI0D21186g	816.077	221.441	3252.22	3.85204	0	weakly similar to uniprot|Q09909 Schizosaccharomyces pombe Cell cycle control protein cwf19
YALI0D21208g	5489.94	1903.6	19753	3.36515	0	similar to uniprot|O74999 Schizosaccharomyces pombe Putative DNA excision repair protein
YALI0D21230g	5523.56	3003.18	16483.3	2.41172	2.93434e-54	some similarities with uniprot|Q00658 Emericella nidulans FlbD
YALI0D21626g	1965.6	1348.83	3989.58	1.54911	2.57953e-39	similar to uniprot|P10663 Saccharomyces cerevisiae YPR166C MRP2 Mitochondrial ribosomal protein of the small subunit
YALI0D21934g	2019.95	1212.17	4834.25	1.97626	5.07811e-65	weakly similar to uniprot|Q02204 Saccharomyces cerevisiae YKR006c MRPL13 ribosomal protein YmL13, mitochondrial
YALI0D22088g	802.346	371.477	2227.64	2.55428	2.64664e-89	similar to uniprot|P53875 Saccharomyces cerevisiae YNL185C MRPL19 Mitochondrial ribosomal protein of the large subunit
YALI0D22220g	100.596	61.4801	201.883	1.66658	3.26779e-17	similar to uniprot|A3LQU5 Scheffersomyces stipitis hypothetical protein PICST_56695
YALI0D22913g	2096.35	1326.23	3838.52	1.51996	5.72421e-48	similar to uniprot|W3WPP1 Pestalotiopsis fici hypothetical protein PFICI_13606
YALI0D23155g	1451.31	903.885	3517.57	1.9449	8.81438e-77	similar to uniprot|P23369 Saccharomyces cerevisiae YGR076c MRPL25 ribosomal protein YmL25, mitochondrial singleton
YALI0D23815g	9158.53	4073.01	15370.1	1.89221	3.13766e-49	uniprot|Q6C806 Yarrowia lipolytica YALI0D23815g BKT1 Branched-chain keto acid dehydrogenase E1, putative
YALI0D24387g	21003	15359.8	47214.7	1.60781	2.02919e-57	highly similar to uniprot|P54780 Saccharomyces cerevisiae YMR121C RPL15B (ohnolog of YLR029C) Protein component of the large (60S) ribosomal subunit
YALI0D24519g	823.525	512.822	1699.61	1.70578	3.95914e-35	hypothetical protein conserved in the Yarrowia clade
YALI0D24552g	1080.71	638.532	1982.24	1.60959	3.22464e-28	weakly similar to uniprot|P38374 Saccharomyces cerevisiae YBR162W-A YSY6 Protein whose expression suppresses a secretory pathway mutation in E. coli
YALI0D24563g	357.2	262.591	758.559	1.5071	8.74417e-25	hypothetical protein conserved in the Yarrowia clade
YALI0D25630g	65.7163	25.7586	98.7444	1.8713	1.41939e-15	uniprot|Q6C7T0 Yarrowia lipolytica YALI0D25630g ADH1 Alcohol dehydrogenase
YALI0D26367g	1538.44	992.905	3003.68	1.59065	2.27164e-122	highly similar to uniprot|P04076 Saccharomyces cerevisiae YHR018c ARG4 arginosuccinate lyase
YALI0D26576g	230.759	152.633	542.635	1.69398	6.50196e-08	similar to uniprot|Q04675 Saccharomyces cerevisiae YMR059w SEN15 tRNA splicing endonuclease delta subunit singleton
YALI0D27214g	557.218	226.096	2046.7	3.12532	1.22504e-96	some similarities with uniprot|Q8TFK5 Yarrowia lipolytica YALI0E18788g CWP1 Cell wall protein of the PIR family
YALI0E00418g	1757.92	1143.36	3637.81	1.65647	3.28779e-57	highly similar to uniprot|Q9C2Y6 Saccharomyces pastorianus MET14-CA Adenosine-5 -phosphosulfate kinase
YALI0E00550g	15821	11371.6	35599.5	1.63074	2.33575e-47	similar to uniprot|P36105 Saccharomyces cerevisiae YKL006W (ohnolog of YHL001W) RPL14A ribosomal protein
YALI0E00836g	258.419	165.105	607.096	1.78873	1.44885e-12	similar to uniprot|P08465 Saccharomyces cerevisiae YNL277w MET2 homoserine O-acetyltransferase, possible transmembrane segment
YALI0E01452g	10949.4	7275.58	25744.5	1.78974	2.02149e-30	highly similar to uniprot|P49166 Saccharomyces cerevisiae YLR185W (ohnolog of YDR500C) RPL37A ribosomal protein L37.e
YALI0E01496g	889.024	577.767	1990.71	1.76479	1.34685e-44	highly similar to uniprot|Q06287 Saccharomyces cerevisiae YLR186w EMG1 Methyltransferase for rRNA; catalyzes methylation of the pseudouridine residue 1191 of 18S rRNA
YALI0E01584g	981.633	495.633	1843.06	1.87488	1.78673e-56	similar to uniparc|UPI0001F2B0EF Aspergillus oryzae oxidoreductase, 2OG-Fe(II) oxygenase family
YALI0E01738g	205.997	134.694	463.924	1.75386	7.52222e-28	similar to uniprot|Q9P7V4 Schizosaccharomyces pombe SPAC30.02C
YALI0E01760g	293.497	184.826	686.03	1.87185	6.83147e-48	weakly similar to uniprot|Q59UI0 Candida albicans hypothetical protein CaO19.9920
YALI0E01914g	1194.13	773.149	2500.23	1.68382	9.13737e-68	similar to uniprot|Q9UR27 Schizosaccharomyces pombe Putative mitochondrial 60S ribosomal protein L31 precursor
YALI0E03586g	543.961	353.128	1136.27	1.63539	5.76388e-16	weakly similar to uniprot|Q9HEM5 Neurospora crassa NCU01320.1
YALI0E04048g	783.589	171.524	2638.42	3.9123	3.47098e-291	uniprot|Q6C737 Yarrowia lipolytica YALI0E04048g OAC1 Mitochondrial oxaloacetate transport protein
YALI0E04202g	100.964	47.0166	248.363	2.31846	6.14457e-25	similar to uniprot|Q96U86 Neurospora crassa B13A5.050, putative arginase family member
YALI0E04246g	386.042	71.2058	1483.23	4.14566	5.45087e-54	similar to uniprot|P53960 Saccharomyces cerevisiae YNL040w
YALI0E04466g	637.708	401.244	1252.02	1.63425	1.22862e-75	weakly similar to uniprot|G3BFN9 Candida tenuis i- AAA protease complex subunit Mgr1
YALI0E05313g	163.935	42.83	318.64	2.82537	8.97845e-56	similar to uniprot|Q08777 Saccharomyces cerevisiae YOR306c
YALI0E05731g	37.7901	19.0675	70.7604	1.674	7.67491e-06	weakly similar to uniprot|G3YDK2 Aspergillus niger ASPNIDRAFT_42679 hypothetical protein
YALI0E05819g	13983.8	3390.33	44416.1	3.63751	4.90874e-112	weakly similar to uniprot|P08640 Saccharomyces cerevisiae YIR019c STA1 extracellular alpha-1, 4-glucan glucosidase in frame stop codon, pseudogene
YALI0E05951g	338.494	163.518	617.417	1.89172	1.51622e-48	uniprot|Q6C6V4 Yarrowia lipolytica YALI0E05951g AAL3 Acyl/aryl-CoA ligase, putative
YALI0E06545g	54.8378	25.0027	102.028	1.95261	1.13094e-16	weakly similar to uniprot|J3K5S9 Coccidioides immitis hypothetical protein CIMG_08210
YALI0E06765g	1047.18	830.483	2411.91	1.51494	8.53802e-27	similar to uniprot|P38205 Saccharomyces cerevisiae YBL024w NCL1 tRNA (cytosine-5-)-methyltransferase
YALI0E06941g	604.759	375.502	1384.73	1.87226	2.66003e-104	similar to uniprot|P53070 Saccharomyces cerevisiae YGL236c MTO1
YALI0E07766g	65.7543	14.5838	112.353	2.61881	1.11727e-14	uniprot|Q6C6P0 Yarrowia lipolytica YALI0E07766g ADH5 Alcohol dehydrogenase I
YALI0E08602g	1659.15	995.259	4104.12	2.03228	7.43906e-114	weakly similar to uniprot|P17558 Saccharomyces cerevisiae YOR158w PET123 ribosomal protein, mitochondrial
YALI0E09262g	1800.08	671.387	4318.25	2.64907	6.03718e-88	similar to uniprot|O94021 Candida albicans CA49C10.07C hypothetical 48.1 kDa protein
YALI0E09284g	321.867	226.082	697.934	1.61016	2.65892e-33	similar to uniprot|Q6FR88 Candida glabrata hypothetical protein
YALI0E09493g	4149.44	2839.99	10303.3	1.81736	6.51053e-26	uniprot|Q6C6H5 Yarrowia lipolytica YALI0E09493g URA2 Multifunctional pyrimidine biosynthesis protein, putative
YALI0E10362g	560.77	201.899	1377.73	2.7294	2.38316e-79	hypothetical protein conserved in the Yarrowia clade
YALI0E10659g	64.0953	25.4159	148.735	2.45297	6.94277e-27	uniprot|Q99156 Yarrowia lipolytica YALI0E10659g LIP1 Carboxylesterase/lipase type B
YALI0E11011g	516.469	340.512	992.849	1.51027	1.15443e-17	weakly similar to uniprot|G3B2D4 Candida tenuis CANTEDRAFT_104515 hypothetical protein
YALI0E11033g	1458.14	843.054	3294.6	1.93311	2.4059e-37	some similarities with uniprot|Q06090 Saccharomyces cerevisiae YPR100w
YALI0E12353g	1719.13	944.294	4526.3	2.22869	1.30342e-57	weakly similar to uniprot|P32387 Saccharomyces cerevisiae YDR405w MRP20 60S ribosomal protein L41, mitochondrial [Precursor]
YALI0E12573g	5737.27	2231.85	10841	2.24691	1.00467e-58	uniprot|Q6C643 Yarrowia lipolytica YALI0E12573g IVD1 Isovaleryl-CoA dehydrogenase
YALI0E12595g	6475.75	2238.46	14584.9	2.6643	6.2036e-82	uniprot|Q6C642 Yarrowia lipolytica YALI0E12595g MCC2 Methylcrotonoyl-CoA carboxylase, subunit beta
YALI0E14102g	679.327	434.008	1415.71	1.69742	9.29704e-73	similar to uniprot|P25578 Saccharomyces cerevisiae YCL004w PEL1 phosphatidylglycerophosphate synthase
YALI0E14124g	2098.45	1251.37	4725.7	1.89876	1.25185e-61	similar to uniprot|P42847 Saccharomyces cerevisiae YNL306w MRPS18 ribosomal protein of the small subunit, mitochondrial
YALI0E14212g	11951.6	8855.74	27571.5	1.62931	4.06024e-78	similar to uniprot|Q7SBB3 Neurospora crassa NCU06210.1 predicted protein
YALI0E14366g	1037.32	727.976	2493.81	1.76022	2.81376e-49	similar to uniprot|Q9Y763 Phanerochaete chrysosporium 1, 4-benzoquinone reductase
YALI0E14465g	9681.59	7090.87	22844.9	1.679	2.578e-88	similar to uniprot|P25443 Saccharomyces cerevisiae YGL123w SUP44 40S small subunit ribosomal protein
YALI0E14641g	977.939	583.904	2405.47	2.03131	3.70246e-108	weakly similar to uniprot|P36531 Saccharomyces cerevisiae YBR122c MRPL36 ribosomal protein YmL36 precursor, mitochondrial
YALI0E14949g	1180.06	568.381	2322.77	1.96282	4.02311e-21	uniprot|Q6C5V2 Yarrowia lipolytica YALI0E14949g ACO2 Aconitase
YALI0E15136g	1429.44	944.875	3068.86	1.68456	2.42029e-52	highly similar to uniprot|P39515 Saccharomyces cerevisiae YJL143W TIM17 Essential constituent of the mitochondrial inner membrane presequence translocase
YALI0E15400g	461.501	223.75	845.716	1.87635	1.09595e-27	uniprot|Q6C5T1 Yarrowia lipolytica YALI0E15400g HFD2 Fatty aldehyde dehydrogenase, putative
YALI0E16016g	1096.44	503.999	2112.37	2.04536	2.44925e-62	uniprot|Q6C5Q8 Yarrowia lipolytica YALI0E16016g FAT1 Very long chain fatty acyl-CoA synthetase and long chain fatty acid transporter, putative
YALI0E17369g	1588.41	863.74	3904.73	2.1401	1.72764e-45	similar to uniprot|Q06630 Saccharomyces cerevisiae YDR296w MHR1 a direct transcriptional repressor
YALI0E17435g	1213.95	1.7197	6013.14	10.3557	3.47324e-179	hypothetical protein conserved in the Yarrowia clade
YALI0E17457g	1149.3	657.639	2678.7	2.01195	7.24684e-85	uniprot|Q6C5J8 Yarrowia lipolytica YALI0E17457g YMC1 Mitochondrial organic acid transmembrane transporter, putative
YALI0E18546g	53.4971	17.2507	159.396	2.96012	1.8114e-20	some similarities with uniprot|Q12329 Saccharomyces cerevisiae YDR171w HSP42
YALI0E18568g	1855.38	1168.25	3661.89	1.63183	1.53229e-46	uniprot|Q05493 Yarrowia lipolytica YALI0E18568g POT1 3-ketoacyl-CoA thiolase with broad chain length specificity, putative
YALI0E19074g	322.171	216.423	634.076	1.53285	1.40482e-32	similar to uniprot|P40558 Saccharomyces cerevisiae YIL003w
YALI0E19426g	305.605	42.2247	877.555	4.112	1.38905e-50	weakly similar to uniprot|Q96UH1 Cryptococcus neoformans CIG Cytokine inducing-glycoprotein
YALI0E19701g	8710.71	6471.35	19789.5	1.6058	8.45139e-97	highly similar to uniprot|P39938 Saccharomyces cerevisiae YGL189C (ohnolog of YER131W) RPS26A 40S small subunit ribosomal protein S26e.c7
YALI0E20031g	16119.3	11664	36603.5	1.64136	1.58758e-86	similar to uniprot|P38011 Saccharomyces cerevisiae YMR116c ASC1 40S small subunit ribosomal protein
YALI0E20493g	1992.21	1252.65	4572.68	1.84703	4.03973e-50	similar to uniprot|P51998 Saccharomyces cerevisiae YML025c YML6 ribosomal protein, mitochondrial
YALI0E20581g	6066.22	4318.08	13687.3	1.65729	3.97542e-102	similar to uniprot|P38701 Saccharomyces cerevisiae YHL015w URP2 ribosomal protein
YALI0E20713g	184.105	103.224	585.363	2.34644	1.25833e-15	similar to uniprot|P43548 Saccharomyces cerevisiae YFL055w AGP3 amino acid permease
YALI0E21219g	8786.09	6263.9	19884	1.6519	1.84637e-52	similar to uniprot|P53221 Saccharomyces cerevisiae YGR034W RPL26B (ohnolog of YLR344W) Protein component of the large (60S) ribosomal subunit
YALI0E22088g	107.346	27.3664	267.642	2.92896	4.8042e-16	weakly similar to uniprot|P10863 Saccharomyces cerevisiae YER011w TIR1 cold-shock induced protein of the TIR1P,TIP1P family
YALI0E22352g	20030.1	14243.1	47542.9	1.72681	2.20049e-71	highly similar to uniprot|P26321 Saccharomyces cerevisiae YPL131w RPL1 60S large subunit ribosomal protein L5.e
YALI0E22759g	536.828	306.225	1238.47	2.00243	2.01184e-77	similar to uniprot|P41767 Kluyveromyces lactis MRF- 1 Peptide chain release factor 1, mitochondrial precursor
YALI0E23430g	501.759	284.025	1116.09	1.96311	8.91497e-115	similar to uniprot|Q10138 Schizosaccharomyces pombe SPAC3H8.02 CRAL-TRIO domain-containing protein
YALI0E23474g	320.103	104.353	492.696	2.18126	6.6018e-33	uniprot|O74129 Yarrowia lipolytica YALI0E23474g ALK3 n-alkane inducible cytochrome P455
YALI0E23562g	11752.8	8434.24	26854.2	1.65257	1.59934e-42	highly similar to uniprot|P14120 Saccharomyces cerevisiae YGL030W RPL30 Protein component of the large (60S) ribosomal subunit, has similarity to rat L30 ribosomal protein
YALI0E23584g	20945.5	15211.5	47658.3	1.63378	7.05005e-54	similar to uniprot|P24000 Saccharomyces cerevisiae YGR148C (ohnolog of YGL031C) RPL24B Ribosomal protein L30 of the large (60S) ribosomal subunit
YALI0E23694g	10950.9	8529.5	24656.1	1.51578	1.17788e-38	some similarities with uniprot|P05750 Saccharomyces cerevisiae YNL178w RPS3 ribosomal protein S3
YALI0E23760g	2002.98	1062.24	5352.51	2.31327	2.00216e-99	similar to uniprot|Q75E09 Ashbya gossypii mitochondrial 54S ribosomal protein YmL22
YALI0E24475g	13416.6	9400.82	31066.9	1.7085	5.71068e-53	highly similar to uniprot|P0C2H9 Saccharomyces cerevisiae YLR406C (ohnolog of YDL075W) 60S large subunit ribosomal protein L31B (L34B) (YL28)
YALI0E24717g	588.642	444.606	1322.03	1.56345	9.13907e-64	similar to uniprot|Q08641 Saccharomyces cerevisiae YOR239W ABP140 Nonessential protein that binds actin filaments and localizes to actin patches and cables
YALI0E24805g	2043.46	1098.94	5413.22	2.28238	6.35997e-106	similar to uniprot|P36528 Saccharomyces cerevisiae YNL252c MRPL17 ribosomal protein of the large subunit (YmL30), mitochondrial
YALI0E25201g	904.771	388.824	2597.1	2.7177	1.43227e-138	similar to uniprot|P53049 Saccharomyces cerevisiae YGR281w YOR1 ATP-binding cassette transporter protein
YALI0E26048g	533.857	334.054	1471.85	2.09598	1.15702e-36	similar to uniprot|Q06053 Saccharomyces cerevisiae YLR401C DUS3 tRNA-dihydrouridine(47) synthase [NAD(P)(+)]
YALI0E26059g	76.1939	37.3818	220.231	2.46005	6.04343e-26	similar to uniprot|G8Y1X7 Millerozyma farinosa Piso0_005344
YALI0E26543g	231.311	113.762	574.295	2.28395	6.50126e-38	weakly similar to uniprot|Q9URQ3 Saccharomyces cerevisiae YLR316c TAD3 subunit of tRNA-specific adenosine- 34 deaminase
YALI0E27137g	222.499	150.477	451.47	1.56359	2.52595e-28	similar to uniprot|Q12383 Saccharomyces cerevisiae YOL125W
YALI0E27654g	84.6465	35.4863	167.521	2.17057	1.18644e-25	uniprot|O74937 Yarrowia lipolytica YALI0E27654g POX4 Fatty-acyl coenzyme A oxidase
YALI0E27830g	13985.9	10073.2	31501.4	1.63683	6.48155e-90	similar to uniprot|Q02326 Saccharomyces cerevisiae YML073C (ohnolog of YLR448W) YL16A 60S large subunit ribosomal protein
YALI0E28853g	572.967	292.16	1264.39	2.07083	4.32412e-35	weakly similar to uniprot|Q7S8U1 Neurospora crassa NCU05244, putative thioesterase superfamily protein
YALI0E29073g	14480	10044.1	33689.4	1.7327	2.78235e-66	highly similar to uniprot|P51401 Saccharomyces cerevisiae YNL067W RPL9B Protein component of the large (60S) ribosomal subunit
YALI0E29139g	513.967	295.628	1336.5	2.15951	5.00635e-78	similar to uniprot|P48527 Saccharomyces cerevisiae YPL097W MSY1 Mitochondrial tyrosyl-tRNA synthetase
YALI0E30811g	11428.2	8499.47	25061.5	1.55039	2.6418e-64	highly similar to uniprot|P38061 Saccharomyces cerevisiae YBL092w RPL32 60S large subunit ribosomal protein L32.e
YALI0E31031g	3922.95	1256.88	12837.4	2.31333	3.16013e-05	conserved hypothetical protein
YALI0E31317g	1386.36	855.796	3122.18	1.84788	2.40338e-53	similar to uniprot|Q03799 Saccharomyces cerevisiae YMR158w
YALI0E31779g	952.481	683.454	2194.51	1.67028	9.46763e-57	Similar to uniprot|Q08960 Saccharomyces cerevisiae YPL207w YP07 Hypothetical 89.8 kDa protein
YALI0E31911g	10783	7605.51	25223.2	1.7201	2.09543e-88	highly similar to uniprot|P0CX43 Saccharomyces cerevisiae YPL220W (ohnolog of YGL135W) SSM1A ribosomal protein
YALI0E31955g	9359.07	6699.15	20617.3	1.60341	1.18217e-38	highly similar to uniprot|P41056 Saccharomyces cerevisiae RPL33B RPL37B YOR234C (ohnolog of YPL143W) Ribosomal protein L37 of the large (60S) ribosomal subunit
YALI0E32153g	1615.39	1016.38	3749.29	1.86915	4.59396e-75	weakly similar to uniprot|Q06678 Saccharomyces cerevisiae YDR322w MRPL35 ribosomal protein YmL35 of the large subunit, mitochondrial
YALI0E32208g	8881.7	6320.85	19622.7	1.62418	3.20199e-70	similar to uniprot|P05749 Saccharomyces cerevisiae YLR061W RPL22A (ohnolog of YFL034C-A) Protein component of the large (60S) ribosomal subunit
YALI0E32747g	841.041	441.856	2113.6	2.22876	8.71666e-61	weakly similar to uniprot|P38783 Saccharomyces cerevisiae YHR059w
YALI0E34287g	690.626	511.05	1576.81	1.59923	2.48947e-26	uniprot|F2Z5Z4 Yarrowia lipolytica YALI0E34287g NIP7 Protein required for efficient 60S ribosome subunit biogenesis
YALI0E34397g	474.548	311.346	977.425	1.61916	1.6951e-24	weakly similar to uniprot|I2GWA9 Tetrapisispora blattae hypothetical protein TBLA_0A06190
YALI0E34573g	16086.6	12119.9	36024.7	1.55416	2.77039e-37	highly similar to uniprot|P0CX25 Saccharomyces cerevisiae YPR043W (ohnolog of YJR094W-A) RPL43A ribosomal protein
YALI0E34826g	11817.8	8119.77	27648.1	1.74299	2.32917e-37	similar to uniprot|P38711 Saccharomyces cerevisiae YHR021C (ohnolog of YKL156W) R27B 40S ribosomal protein S27-B
YALI0E35046g	18062.7	9065.57	53923.4	2.0559	2.29848e-05	uniprot|Q6C3G5 Yarrowia lipolytica YALI0E35046g SSA6/SSA-D HSP70 protein
YALI0F01232g	472.867	365.245	1036.58	1.50084	7.15921e-75	similar to uniprot|P31244 Saccharomyces cerevisiae YBR114W RAD16 Protein that recognizes and binds damaged DNA in an ATP-dependent manner (with Rad7p) during nucleotide excision repair
YALI0F01254g	980.911	407.035	2691.69	2.67208	2.96114e-61	similar to uniprot|P38971 Saccharomyces cerevisiae YNL270C (ohnolog of YEL063C) ALP1 high-affinity permease for basic amino acids
YALI0F02299g	902.771	575.312	1887.55	1.70108	2.45578e-57	similar to uniprot|P11325 Saccharomyces cerevisiae YLR382c NAM2 leucine--tRNA ligase precursor, mitochondrial
YALI0F02497g	15310.3	7056.38	29888.5	2.04175	4.77539e-37	uniprot|Q6C354 Yarrowia lipolytica YALI0F02497g PDH1 2-methylcitrate dehydratase
YALI0F02805g	16576.5	8044.84	41785.8	2.32871	4.20143e-46	highly similar to uniprot|P19882 Saccharomyces cerevisiae YLR259c HSP60 heat shock protein - chaperone, mitochondrial
YALI0F03630g	584.939	350.192	1215.94	1.77495	3.02884e-43	similar to uniprot|P39529 Saccharomyces cerevisiae YJL206C putative transcriptional regulatory protein
YALI0F04444g	1647.81	764.96	4484.68	2.48996	5.90803e-44	uniprot|Q6C2W9 Yarrowia lipolytica YALI0F04444g ALD2 Cytoplasmic aldehyde dehydrogenase, putative
YALI0F04884g	621.257	411.919	1527.71	1.87664	5.71147e-75	hypothetical protein conserved in the Yarrowia clade
YALI0F05500g	568.528	370.793	1413.23	1.90926	2.2642e-49	similar to uniprot|P38127 Saccharomyces cerevisiae YBR192w RIM2 mitochondrial carrier protein
YALI0F05522g	23044.4	16053.8	54657	1.75521	2.95751e-74	highly similar to uniprot|Q12672 Saccharomyces cerevisiae YPL079W (ohnolog of YBR191W) URP1B ribosomal protein L21
YALI0F05544g	13012.2	9252.81	30374.6	1.70257	2.05859e-67	highly similar to uniprot|P05755 Saccharomyces cerevisiae YBR189W (ohnolog of YPL081W) SUP46 ribosomal protein
YALI0F05676g	36126.6	27526.1	81553.5	1.55769	5.82742e-69	highly similar to uniprot|P23248 Saccharomyces cerevisiae YML063W (ohnolog of YLR441C) Ribosomal protein of the small (40S) subunit
YALI0F05803g	7802.41	5927.69	17099.3	1.52179	7.3334e-85	highly similar to uniprot|Q01855 Saccharomyces cerevisiae YOL040c RPS21 40S small subunit ribosomal protein
YALI0F05984g	355.823	192.787	1059.97	2.41068	2.36746e-45	similar to uniprot|P53322 Saccharomyces cerevisiae YGR260W TNA1 High affinity nicotinic acid plasma membrane permease, responsible for uptake of low levels of nicotinic acid
YALI0F06732g	1109.07	589.009	2922.23	2.28638	1.5535e-78	weakly similar to uniprot|C4R5N4 Komagataella pastoris Mitochondrial ribosomal protein of the large subunit
YALI0F06754g	3348.2	1840.34	6440.32	1.78266	2.88804e-40	uniprot|Q6C2L8 Yarrowia lipolytica YALI0F06754g ELO2 Fatty acid elongase required for sphingolipid formation, putative
YALI0F07821g	973.81	652.165	2244.97	1.71794	1.20743e-14	similar to uniprot|Q10242 Schizosaccharomyces pombe Probable gluconokinase
YALI0F08129g	152.417	47.4611	440.101	3.15227	5.75611e-68	weakly similar to uniprot|P28625 Saccharomyces cerevisiae YMR152w YIM1 mitochondrial inner membrane protease
YALI0F08393g	7961.76	5615.8	17549.7	1.63358	4.64873e-70	similar to uniprot|Q02642 Saccharomyces cerevisiae YPL037C (ohnolog of YDR252W) DNA-binding enhancer protein
YALI0F08437g	10108.5	6550.23	24533.3	1.86608	1.20808e-29	highly similar to uniprot|P05747 Saccharomyces cerevisiae YFR032C-A 60S large subunit ribosomal protein
YALI0F08569g	10268.1	7526.02	22397.5	1.56683	2.91508e-95	similar to uniprot|P26783 Saccharomyces cerevisiae YJR123w RPS5 ribosomal protein S5
YALI0F08745g	18850.4	13904.9	42985.7	1.61553	2.94381e-56	highly similar to uniprot|P0CH09 Saccharomyces cerevisiae YKR094C (ohnolog of YIL148W) UBI2 ubiquitin
YALI0F08877g	1795.28	1195.07	3886.18	1.67813	8.36159e-35	similar to uniprot|P40858 Saccharomyces cerevisiae YJL096w MRPL49 ribosomal protein YmL49, mitochondrial
YALI0F08921g	443.686	248.582	1197.56	2.247	3.63471e-76	similar to uniprot|O94460 Schizosaccharomyces pombe SPAC1687.19C Probable queuine tRNA-ribosyltransferase
YALI0F09768g	760.8	506.29	1498.68	1.55004	4.39004e-35	similar to uniprot|O75012 Saccharomyces cerevisiae YDL045W-A MRP10 Mitochondrial ribosomal protein of the small subunit
YALI0F09966g	2976.8	2055.91	6196	1.58208	2.56877e-77	similar to uniprot|P40054 Saccharomyces cerevisiae YER081W (ohnolog of YIL074C) SER3 3-phosphoglycerate dehydrogenase
YALI0F10032g	1453.49	851.052	3583.92	2.05862	2.94822e-87	weakly similar to uniprot|P32904 Saccharomyces cerevisiae YHR147c MRPL6 ribosomal protein of the large subunit, mitochondrial
YALI0F10076g	1499.86	976.275	3390.69	1.78559	1.13711e-81	similar to uniprot|P31334 Saccharomyces cerevisiae YGR220c MRPL9 ribosomal protein of the large subunit, mitochondrial
YALI0F10725g	871.426	607.576	1919.32	1.65415	7.65165e-93	similar to uniprot|P46943 Saccharomyces cerevisiae YLR289w GUF1
YALI0F11759g	7943.67	4706.06	16924.1	1.83727	1.67918e-115	highly similar to uniprot|P39954 Saccharomyces cerevisiae YER043c SAH1 S-adenosyl-L-homocysteine hydrolase; catabolizes S-adenosyl-L-homocysteine which is formed after donation of the activated methyl group of S- adenosyl-L-methionine (AdoMet) to an acceptor; regulates cellular lipid homoeostasis by regulating phosphatidylcholine synthesis and triacylglycerol levels
YALI0F12551g	4760.67	3018.88	11257.5	1.82214	2.74578e-15	similar to uniprot|P35191 Saccharomyces cerevisiae YFL016C MDJ1 Co-chaperone that stimulates HSP70 protein Ssc1p ATPase activity
YALI0F12991g	2422.06	1447.82	5847.52	2.00423	1.04608e-131	some similarities with uniprot|P32902 Saccharomyces cerevisiae YHL004w MRP4 ribosomal protein of the small subunit, mitochondrial
YALI0F13475g	1002.38	679.186	2365.59	1.7521	1.77392e-20	similar to uniprot|P27476 Saccharomyces cerevisiae YGR159c NSR1 nuclear localization sequence binding protein
YALI0F13607g	329.786	80.8278	1352.77	3.43638	7.55457e-15	similar to uniprot|P39709 Saccharomyces cerevisiae YAL067c SEO1 suppressor of sulfoxyde ethionine resistance
YALI0F14465g	21221.2	14997.1	49251.6	1.70009	2.0894e-54	highly similar to uniprot|P14127 Saccharomyces cerevisiae YDR447C (ohnolog of YML024W) RP51B ribosomal protein S17.e.B
YALI0F15411g	846.985	286.546	1051.99	1.64153	2.10334e-05	weakly similar to uniprot|C5JRN0 Ajellomyces dermatitidis zinc/iron transporter
YALI0F15609g	375.037	235.835	704.897	1.56957	1.27629e-57	weakly similar to uniprot|E5R429 Leptosphaeria maculans LEMA_P045120.1 hypothetical protein
YALI0F16225g	264.421	32.6606	679.986	4.06362	8.35312e-43	similar to uniprot|Q96VC8 Yarrowia lipolytica YALI0C23617g GPR1 Glyoxylate pathway regulator
YALI0F16401g	2595.52	1084.79	3128.43	1.52265	4.04682e-86	weakly similar to uniprot|P22580 Saccharomyces cerevisiae YDR242w AMD2 amidase
YALI0F16896g	85.9676	62.4658	199.071	1.58203	5.8794e-09	similar to uniprot|P40260 Saccharomyces cerevisiae YGR121C (ohnolog of YPR138C) MEP1 ammonia permease of high capacity and moderate affinity
YALI0F16984g	1144.49	715.597	2783.41	1.9387	3.60019e-55	hypothetical protein conserved in the Yarrowia clade
YALI0F17226g	4576.29	2687.34	9859.93	1.83663	1.45326e-28	highly similar to uniprot|Q03667 Saccharomyces cerevisiae YMR002w Hypothetical 16.7 kDa protein in CDC5- MVP1 intergenic region
YALI0F17446g	150.745	79.6271	331.384	1.99872	8.49026e-27	weakly similar to uniprot|Q08777 Saccharomyces cerevisiae YOR306C MCH5 Plasma membrane riboflavin transporter
YALI0F17512g	1585.58	1072.14	3456.6	1.6699	8.92744e-41	similar to uniprot|P35996 Saccharomyces cerevisiae YKL170w MRPL38 ribosomal protein of the large subunit (L14)
YALI0F17556g	1017.67	633.329	2358.69	1.8722	1.24696e-43	highly similar to uniprot|P53163 Saccharomyces cerevisiae YGL068W MNP1 Protein associated with the mitochondrial nucleoid
YALI0F17600g	1066.31	537.84	2916.25	2.41502	1.11792e-92	weakly similar to uniprot|P32388 Saccharomyces cerevisiae YKL167C MRP49 Mitochondrial ribosomal protein of the large subunit
YALI0F17622g	459.449	325.846	1113.91	1.74778	9.11597e-35	some similarities with uniprot|P38961 Saccharomyces cerevisiae YDR083w protein involved in cleavage at site A2 in pre-rRNA in the pathway of ribosomal RNA processing
YALI0F18150g	378.133	229.472	900.524	1.94424	1.81953e-39	similar to uniprot|P36532 Saccharomyces cerevisiae YBR268w MRPL37 ribosomal protein YmL37, mitochondrial
YALI0F18216g	205.257	125.671	498.124	1.95396	2.75137e-33	similar to uniprot|P31115 Saccharomyces cerevisiae YFL001w DEG1 Pseudouridylate synthase 3
YALI0F18678g	60.1908	30.6552	132.853	2.00056	5.64227e-13	similar to uniprot|Q7S4V1 Neurospora crassa NCU02376.1 hypothetical protein
YALI0F18766g	14870.8	10619.6	34138.4	1.67564	6.73787e-87	highly similar to uniprot|P0CX37 Saccharomyces cerevisiae YPL090C (ohnolog of YBR181C) RPS10B ribosomal protein
YALI0F19822g	52.0533	34.3133	124.892	1.7432	3.44984e-09	some similarities with uniprot|O13337 Magnaporthe grisea Putative transcriptional regulator
YALI0F19866g	2243.31	1491.01	4343.31	1.52971	1.45055e-44	similar to uniprot|P19145 Saccharomyces cerevisiae YKR039w GAP1 General amino acid permease
YALI0F19910g	9295.88	5030.15	16621.4	1.71623	4.22228e-104	uniprot|Q6C120 Yarrowia lipolytica YALI0F19910g BAT2 Branched-chain Amino acid Transaminase, cytoplasmic
YALI0F20284g	348.894	259.114	752.874	1.50232	2.64471e-17	similar to uniprot|O94372 Schizosaccharomyces pombe SPBC1604.06c Uncharacterized protein
YALI0F20394g	500.045	301.903	1120.35	1.81293	1.36181e-14	similar to uniprot|Q05791 Saccharomyces cerevisiae YLR215c
YALI0F20482g	19676.6	14016.3	46354.8	1.7105	2.26882e-56	highly similar to uniprot|P0CX47 Saccharomyces cerevisiae YDR025W (ohnolog of YBR048W) RPS11A ribosomal protein
YALI0F21615g	735.347	390.371	1694.4	2.10239	7.09955e-93	similar to uniprot|Q9UVF2 Yarrowia lipolytica uncharacterized protein 48w, peptidase M16 family
YALI0F21923g	139.593	28.5904	334.511	3.28304	1.57032e-27	some similarities with uniprot|Q00170 Emericella nidulans Regulatory protein
YALI0F22121g	2624.76	920.644	4741.41	2.31233	5.01692e-42	uniprot|Q6C0S5 Yarrowia lipolytica YALI0F22121g MGH1 Methylglutaconyl-CoA hydratase, putative
YALI0F22367g	926.13	561.568	2260.58	1.9798	3.77742e-43	weakly similar to uniprot|C5DE77 Lachancea thermotolerans KLTH0C06930g AIM11 Altered inheritance of mitochondria protein 11
YALI0F22517g	359.147	246.39	751.864	1.59769	6.62919e-38	similar to uniprot|P78594 Candida albicans FCY1 Cytosine deaminase (Cytosine aminohydrolase)
YALI0F22781g	2099.08	1356.69	4880.79	1.63952	1.36741e-05	similar to uniprot|P20051 Saccharomyces cerevisiae YLR420w URA4 Dihydroorotase, catalyzes the third enzymatic step in the de novo biosynthesis of pyrimidines
YALI0F22825g	101.9	27.0955	171.675	2.50947	1.33367e-20	similar to uniprot|Q12358 Saccharomyces cerevisiae YLL057c
YALI0F22935g	1757	910.128	4615.12	2.32286	3.97542e-102	weakly similar to uniprot|Q03201 Saccharomyces cerevisiae YDR041w RSM10 component of the mitochondrial ribosomal small subunit
YALI0F23353g	322.223	94.2494	1133.57	3.44109	2.59849e-48	hypothetical protein conserved in the Yarrowia clade
YALI0F23452g	333.07	132.145	868.135	2.68088	4.2349e-84	hypothetical protein conserved in the Yarrowia clade
YALI0F23947g	960.655	345.864	2714.41	2.88286	3.4721e-47	similar to uniprot|P08431 Saccharomyces cerevisiae YBR018c GAL7 UDP-glucose--hexose-1-phosphate uridylyltransferase
YALI0F24123g	19598.6	13170.7	47434.3	1.8333	3.74788e-68	uniprot|Q6C0J5 Yarrowia lipolytica YALI0F24123g RPL18 Ribosomal 60S subunit protein L20
YALI0F24365g	1760.2	1116.65	4025.69	1.83447	4.27128e-63	weakly similar to uniprot|P25626 Saccharomyces cerevisiae YCR046c PETCR46 ribosomal protein, mitochondrial
YALI0F24695g	21339.3	15858.8	46411	1.53856	4.53323e-58	highly similar to uniprot|P29453 Saccharomyces cerevisiae YLL045C (ohnolog of YHL033C) RPL4B 60s large subunit ribosomal protein L7a.e.B, alternative splicing generates different translational starts
YALI0F24739g	24939.9	17048.7	59005.1	1.77545	1.36623e-60	highly similar to uniprot|P0CX46 Saccharomyces cerevisiae YIL018W (ohnolog of YFR031C-A) RPL5A 60S large subunit ribosomal protein L8.e
YALI0F24893g	2161.83	1159.46	3961.52	1.76473	1.30124e-122	similar to uniprot|P00931 Saccharomyces cerevisiae YGL026c TRP5 tryptophan synthase
YALI0F24959g	13065.8	9767.97	28880	1.55597	9.92092e-79	similar to uniprot|P0CX40 Saccharomyces cerevisiae YER102W (ohnolog of YBL072C) RPS8B ribosomal protein
YALI0F25069g	139.012	72.0761	320.742	2.11462	5.23807e-31	similar to uniprot|Q12093 Saccharomyces cerevisiae YDL033c tRNA (5-methylaminomethyl-2-thiouridylate)- methyltransferase
YALI0F25531g	9285.07	6739.69	20872.7	1.62534	2.40682e-123	similar to uniprot|P04456 Saccharomyces cerevisiae YOL127W RPL25 Primary rRNA-binding ribosomal protein component of the large (60S) ribosomal subunit
YALI0F25575g	561.389	207.921	850.695	1.99089	1.53958e-32	similar to uniprot|Q8NJZ8 Emericella nidulans theta class glutathione S-transferase
YALI0F25597g	98.5988	24.9223	117.793	2.08077	4.99619e-13	similar to uniprot|Q8X1Y6 Schwanniomyces (Debaryomyces) occidentalis SCR1 Multidrug resistance protein
YALI0F26433g	840.247	544.403	1647.99	1.58795	4.02077e-62	similar to uniprot|P15179 Saccharomyces cerevisiae YPL104w MSD1 aspartyl-tRNA synthetase
YALI0F26609g	712.929	435.843	1561.02	1.83141	3.13473e-99	similar to uniprot|P28789 Saccharomyces cerevisiae YDL205c HEM3 porphobilinogen deaminase
YALI0F26675g	1389.54	932.433	2865.37	1.59469	9.41351e-28	some similarities with uniprot|P00424 Saccharomyces cerevisiae YNL052W (ohnolog of YIL111W) COX5A cytochrome-c oxidase chain V.A precursor
YALI0F27577g	709.892	377.215	1433.3	1.74264	4.65191e-07	weakly similar to uniprot|F9X9K1 Zymoseptoria tritici hypothetical protein MYCGRDRAFT_85675
YALI0F27995g	468.273	218.841	1336.31	2.583	5.48723e-97	some similarities with uniprot|P25270 Saccharomyces cerevisiae YOR201c PET56 rRNA (guanosine-2 -O-)- methyltransferase
YALI0F29183g	2209.76	1591.88	4641.71	1.53362	2.30299e-57	similar to uniprot|P32897 Saccharomyces cerevisiae YNR017w MAS6 mitochondrial inner membrane import translocase subunit
YALI0F29821g	1305.12	364.73	4242.09	3.49868	2.71012e-168	hypothetical protein conserved in the Yarrowia clade
YALI0F31405g	5144.82	3496.73	12107.5	1.7779	1.39853e-66	similar to uniprot|P41056 Saccharomyces cerevisiae YOR234C (ohnolog of YPL143W) RPL37B ribosomal protein L35a.e.c15
YALI0F31581g	940.614	338.058	1904.67	2.43775	2.36115e-45	hypothetical protein conserved in the Yarrowia clade
YALI0F31691g	711.93	449.315	1533.5	1.74577	1.21032e-33	similar to uniprot|P53266 Saccharomyces cerevisiae YGR112w SHY1 SURF homologue protein, pseudogene
YALI0F31867g	991.829	569.456	1970.97	1.75159	4.05893e-24	similar to uniprot|E9FB41 Metarhizium anisopliae MAA_09490 Putative acetyltransferase
*baseMean is the mean of the normalized count values (DEseq2 Size factor) of the five strains

## Sheet: Y14 down
Exon junction complex components Y14 and Mago still play a role in budding yeast
Anita Boisramé, Hugo Devillers, Djamila Onésime, François Brunel, Juliette Pouch, Mathieu Piot, and Cécile Neuvéglise
Supplementary Table S6B: List of genes with significant down-expression change in y14 mutant
Gene	baseMean*	ΔKu70LEU2Mean	Y14Mean	log2FoldChange	padj	Annotation
YALI0A00110g	85938	131137	6782.14	-4.20617	4.23243e-193	weakly similar to uniprot|Q06593 Saccharomyces cerevisiae YPR194c OPT2
YALI0A00176g	3330.63	1149.24	84.008	-3.66442	1.35898e-95	weakly similar to uniprot|P08640 Saccharomyces cerevisiae YIR019c MUC1 GPI-anchored cell surface glycoprotein (flocculin) required for pseudohyphal formation, invasive growth, flocculation, and biofilms
YALI0A00935g	24.0415	24.6601	6.66288	-1.57191	3.30635e-05	no similarity
YALI0A00957g	85.1946	105.137	22.5584	-2.10927	5.25179e-21	similar to uniprot|A3UKR9 Oceanicaulis sp. OA2633_15234 GCN5-related N-acetyltransferase
YALI0A00979g	3106.56	4143.46	1087.67	-1.9232	2.3788e-117	similar to uniprot|P34240 Saccharomyces cerevisiae YKL175w ZRT3 vacuolar membrane protein involved in the regulation of zinc storage
YALI0A01452g	3722.09	3924.92	1286.39	-1.59576	1.14734e-51	weakly similar to uniprot|P38841 Saccharomyces cerevisiae YHR138c Putative protein of unknown function
YALI0A01848g	321.263	146.86	10.3003	-3.45148	2.69475e-43	weakly similar to uniprot|Q6C8F9 Yarrowia lipolytica YALI0D19998g, Ribulose bisphosphate carboxylase domain containing protein
YALI0A01980g	56.7935	37.0488	6.13926	-2.23491	4.80431e-11	some similarities with uniprot|G1XLS4 Arthrobotrys oligospora AOL_s00112g104 hypothetical protein
YALI0A03179g	583.179	818.364	181.4	-2.04727	1.45466e-14	hypothetical protein conserved in the Yarrowia clade
YALI0A04059g	81.9725	95.4139	26.9366	-1.71859	1.57237e-11	similar to uniprot|Q6CHW7 Yarrowia lipolytica YALI0A03971g
YALI0A04191g	227.592	431.091	86.5455	-2.27388	4.54014e-68	weakly similar to uniprot|Q6C7S2 Yarrowia lipolytica YALI0D25806g
YALI0A04873g	919.171	1377.53	169.862	-2.95931	2.17706e-73	hypothetical protein conserved in the Yarrowia clade
YALI0A06435g	1194.62	2429.22	155.695	-3.82468	8.22899e-75	similar to uniprot|P09232 Saccharomyces cerevisiae YEL060C (ohnolog of YOR003W) PRB1 protease B, vacuolar
YALI0A06677g	1025.26	602.076	129.905	-2.15639	2.76845e-46	hypothetical protein conserved in the Yarrowia clade
YALI0A06699g	4887.91	3875.6	137.306	-4.73834	0	weakly similar to uniprot|P18852 Saccharomyces cerevisiae YJR086w STE18 GTP-binding protein gamma subunit of the pheromone pathway
YALI0A06721g	471.764	360.365	78.9271	-2.1413	9.11788e-49	hypothetical protein conserved in the Yarrowia clade
YALI0A06743g	2833.73	2835.92	731.525	-1.94298	5.43876e-160	similar to uniprot|Q8NJZ8 Emericella nidulans Theta class glutathione S-transferase
YALI0A07601g	884.378	639.125	79.3189	-2.90462	1.17711e-69	weakly similar to uniprot|P08640 Saccharomyces cerevisiae YIR019c STA1 extracellular alpha-1, 4-glucan glucosidase
YALI0A07623g	641.486	549.908	94.7689	-2.46511	7.245e-45	weakly similar to uniprot|Q8NIX1 Neurospora crassa Related to integral membrane protein PTH11
YALI0A07667g	252.997	257.149	47.2553	-2.37296	3.51158e-45	weakly similar to uniprot|Q6CH08 Yarrowia lipolytica YALI0A14322g
YALI0A08165g	3664.61	4167.51	1361.8	-1.57501	7.82483e-19	weakly similar to uniprot|P08640 Saccharomyces cerevisiae YIR019c STA1 extracellular alpha-1, 4-glucan glucosidase
YALI0A08360g	302.422	196.787	37.1303	-2.29938	7.84429e-40	weakly similar to uniprot|P09230 Yarrowia lipolytica XPR2 Alkaline extracellular protease precursor
YALI0A09262g	110.394	85.0996	12.7714	-2.41726	7.83328e-18	uniprot|F2Z604/Q6H9N6 Yarrowia lipolytica YALI0A09262g AEP2 Alkaline extracellular protease precursor
YALI0A09559g	3651.63	4044.1	245.994	-3.93921	9.1449e-121	hypothetical protein conserved in the Yarrowia clade
YALI0A10296g	256.177	341.93	78.6192	-2.0536	8.73148e-30	weakly similar to uniprot|O18158 Caenorhabditis elegans UDP-N-acetylglucosamine--peptide N- acetylglucosaminyltransferase
YALI0A11198g	2571.44	2354.45	595.238	-1.95236	1.68538e-41	similar to uniprot|Q6C159 Yarrowia lipolytica YALI0F19030g
YALI0A12111g	4097.97	4614.37	426.073	-3.41291	7.19607e-256	some similarities with uniprot|P39083 Saccharomyces cerevisiae YOR127W (ohnolog of YDR379W) RGA1 RHO-type GTPase-activating protein for CDC42P
YALI0A12177g	13178.9	11955.6	1411.35	-3.06249	3.16335e-225	weakly similar to uniprot|Q12358 Saccharomyces cerevisiae YLL057C JLP1 Fe(II)-dependent sulfonate/alpha- ketoglutarate dioxygenase, involved in sulfonate catabolism for use as a sulfur source
YALI0A12441g	172.811	255.06	67.5488	-1.86371	3.51125e-24	hypothetical protein conserved in the Yarrowia clade
YALI0A12573g	281.677	185.968	28.9677	-2.53547	2.56454e-31	weakly similar to uniprot|P08540 Kluyveromyces lactis Potential acid phosphatase
YALI0A12705g	620.857	232.172	24.2318	-3.0517	1.88258e-61	similar to uniprot|Q9UST8 Schizosaccharomyces pombe Ribonuclease H
YALI0A12925g	5031.67	4715.48	47.336	-6.40112	0	weakly similar to uniprot|P32338 Saccharomyces cerevisiae YGR044C RME1 Zinc finger protein involved in control of meiosis
YALI0A14454g	17173.4	17752.6	2192.95	-2.97946	1.87231e-123	weakly similar to uniprot|Q7SBU0 Neurospora crassa NCU07869
YALI0A14608g	8066.11	5188.89	1135.86	-2.17165	1.7612e-85	weakly similar to uniprot|Q6BXJ5 Debaryomyces hansenii DEHA2B02442p
YALI0A14905g	263.51	130.826	32.0114	-1.90468	2.16965e-18	weakly similar to uniprot|Q6CBL4 Yarrowia lipolytica YALI0C17589g
YALI0A15125g	243.561	274.246	41.0885	-2.60167	7.43723e-38	similar to uniprot|P25297 Saccharomyces cerevisiae YML123c PHO84 Inorganic phosphate transporter
YALI0A15257g	5405.72	6166.47	1983.74	-1.6113	3.57517e-29	weakly similar to uniprot|G3J423 Cordyceps militaris cyclin-dependent kinase
YALI0A17020g	9076.96	14733.7	2921.18	-2.30136	5.3469e-64	hypothetical protein conserved in the Yarrowia clade
YALI0A17281g	1109.02	1306.61	266.596	-2.2544	1.17916e-113	similar to uniprot|Q8X8M5 Escherichia coli Orf, hypothetical protein
YALI0A18469g	7543.88	6630.94	864.896	-2.89735	1.38464e-104	uniprot|Q99160 Yarrowia lipolytica YALI0A18469g HOY1 Homeobox protein
YALI0A19074g	15185.4	19195.3	5336.16	-1.83075	1.2041e-64	similar to uniprot|O93808 Saccharomyces cerevisiae YPR184W GDB1 Glycogen debranching enzyme containing glucanotranferase and alpha-1,6-amyloglucosidase activities, required for glycogen degradation
YALI0A19580g	787.604	513.115	105.006	-2.25736	4.96517e-58	weakly similar to uniprot|P39109 Saccharomyces cerevisiae YDR135c YCF1 glutathione S-conjugate transporter (vacuolar)
YALI0A19888g	4454.02	8283.87	2835.42	-1.50394	2.69003e-15	similar to uniprot|A5DBK5 Meyerozyma guilliermondii hypothetical protein PGUG_00660
YALI0A19932g	74.4083	80.351	22.8633	-1.6642	5.617e-12	hypothetical protein conserved in the Yarrowia clade
YALI0A21285g	1394.6	1380.33	446.61	-1.60032	4.52277e-35	weakly similar to uniprot|C4QZY0 Komagataella pastoris hypothetical protein
YALI0B00924g	5159.43	7716.16	928.137	-3.02103	2.34911e-154	hypothetical protein conserved in the Yarrowia clade
YALI0B02852g	12994.4	13772.5	4649.19	-1.54763	1.98136e-35	similar to uniprot|P47096 Saccharomyces cerevisiae YJR025C 3-hydroxyanthranilate 3,4-dioxygenase
YALI0B03542g	532.687	367.656	52.9603	-2.68776	7.5472e-50	hypothetical protein conserved in the Yarrowia clade
YALI0B04796g	1375.14	2798.24	478.052	-2.4944	1.45552e-54	some similarities with uniprot|P35198 Saccharomyces cerevisiae YDR277C (ohnolog of YOR047C) MTH1 protein
YALI0B05544g	104.156	150.247	44.9904	-1.67839	2.16626e-17	hypothetical protein conserved in the Yarrowia clade
YALI0B05566g	10393.1	14397.6	4654.05	-1.60503	7.53457e-30	some similarities with uniprot|Q12236 Saccharomyces cerevisiae YOL100W (ohnolog of YDR490C) PKH2 related to ser/thr protein kinases
YALI0B05698g	4541.23	1934.83	568.182	-1.75181	5.36897e-105	some similarities with uniprot|Q8WXX7 Homo sapiens AUTS2 Autism susceptibility gene 2 protein
YALI0B05764g	8989.73	10998.5	3628.45	-1.58948	2.50496e-70	weakly similar to uniprot|P38758 Saccharomyces cerevisiae YHR009C Putative protein of unknown function
YALI0B05874g	6055.5	6791.13	1824.54	-1.86499	3.8797e-36	some similarities with uniprot|P25386 Saccharomyces cerevisiae YDL058w USO1 intracellular protein transport protein
YALI0B06413g	6481.15	14198.3	559.053	-4.54172	7.84568e-137	similar to uniprot|Q03558 Saccharomyces cerevisiae YHR179w OYE2 NADPH dehydrogenase (old yellow enzyme), isoform 1
YALI0B06688g	359.425	460.073	140.216	-1.65144	1.22977e-17	hypothetical protein conserved in the Yarrowia clade
YALI0B06710g	61.2736	115.825	22.8673	-2.15679	6.58686e-16	some similarities with uniprot|Q9UVF6 Yarrowia lipolytica YALI0F12397g RIM21/PalH/PAL2 Putative pH sensor of the Rim plasma membrane complex
YALI0B07205g	3151.65	3854.6	1073.44	-1.82781	1.29071e-80	highly similar to uniprot|Q03554 Saccharomyces cerevisiae YMR292w GOT1 membrane protein required for ER to Golgi transport
YALI0B08118g	12830.9	14785.4	4485.78	-1.71639	1.09531e-192	weakly similar to uniprot|C4R5M6 Komagataella pastoris hypothetical protein
YALI0B08272g	7577.66	14529	2988.64	-2.26998	1.88128e-162	some similarities with uniprot|P08965 Schizosaccharomyces pombe Meiosis protein mei2
YALI0B08558g	1767.1	1169.52	196.317	-2.46522	6.85194e-30	weakly similar to uniprot|Q12505 Saccharomyces cerevisiae YDR247W (ohnolog of YPL026C) Serine/threonine- protein kinase SKS1 (Suppressor kinase of SNF3)
YALI0B09009g	1265.4	1226.17	395.38	-1.58862	1.99484e-17	weakly similar to uniprot|Q08967 Saccharomyces cerevisiae YPL221W (ohnolog of YGL139W) BOP1
YALI0B09955g	3275.38	3011.01	162.067	-4.16074	0	hypothetical protein conserved in the Yarrowia clade
YALI0B09999g	6416.27	8992.44	2045.38	-2.1017	1.51524e-49	similar to uniprot|I4YIX2 Wallemia sebi reductase
YALI0B10384g	5107.05	6017.86	122.885	-5.44245	5.87661e-214	hypothetical protein conserved in the Yarrowia clade
YALI0B11506g	2505.49	3385.41	1123.83	-1.56563	8.00067e-28	some similarities with uniprot|G0WH53 Naumovozyma dairenensis hypothetical protein NDAI_0J02390
YALI0B12298g	520.076	390.248	124.331	-1.62076	1.91244e-46	similar to uniprot|G8ZVB5 Torulaspora delbrueckii hypothetical protein TDEL_0E03160
YALI0B12760g	193.041	250.442	74.1753	-1.71494	2.476e-23	some similarities with uniprot|C7Z2C9 Nectria haematococca hypothetical protein NECHADRAFT_86108
YALI0B14289g	1614.87	3007.75	707.306	-2.0527	1.46391e-45	similar to uniprot|P22506 Saccharomycopsis fibuligera Beta-glucosidase 1 precursor
YALI0B14641g	13766.2	20257.2	5686.73	-1.82435	2.25952e-123	similar to uniprot|P32454 Saccharomyces cerevisiae YKL157W (ohnolog of YHR047C) APE2 aminopeptidase yscII
YALI0B14795g	42262.7	78659.6	9148.67	-3.05323	3.69948e-98	some similarities with uniprot|P40552 Saccharomyces cerevisiae YIL011W TIR3 (ohnolog of YER011W) Cell wall mannoprotein of the Srp1p/Tip1p family of serine-alanine- rich proteins
YALI0B14949g	3448.44	4250.7	1421.54	-1.55719	5.41881e-29	similar to uniprot|P15442 Saccharomyces cerevisiae YDR283C GCN2 Protein kinase, phosphorylates the alpha- subunit of translation initiation factor eIF2 (Sui2p) in response to starvation
YALI0B15620g	1879.58	3203.54	604.854	-2.38424	2.979e-139	hypothetical protein conserved in the Yarrowia clade
YALI0B17160g	1014.65	668.282	119.964	-2.39875	3.033e-35	some similarities with uniprot|P38236 Saccharomyces cerevisiae YBR057c MUM2 meiotic protein
YALI0B17402g	12605.9	16241.6	5345.57	-1.58376	2.02115e-35	highly similar to uniprot|Q05911 Saccharomyces cerevisiae YLR359w ADE13 adenylosuccinate lyase
YALI0B18403g	13450.4	17079.3	4885.27	-1.79964	7.17259e-151	hypothetical protein conserved in the Yarrowia clade
YALI0B19184g	2080.8	2706.89	636.495	-2.05658	5.7223e-49	some similarities with uniprot|K5VPX1 Phanerochaete carnosa hypothetical protein PHACADRAFT_259928
YALI0B19492g	395.912	138.18	31.7688	-2.05953	9.67365e-31	similar to uniprot|P19145 Saccharomyces cerevisiae YKR039w Gap1 general amino acid permease
YALI0B19602g	576.232	810.954	250.533	-1.59048	7.39265e-09	uniprot|Q6CE10 Yarrowia lipolytica YALI0B19602g MGF2 Mycelial growth factor
YALI0B21494g	380.335	428.773	85.4502	-2.22966	1.681e-25	weakly similar to uniprot|B8ML91 Talaromyces stipitatus putative ribonuclease H
YALI0B21582g	15232.4	17237.9	772.364	-4.26185	1.04228e-69	uniprot|Q9Y791 Yarrowia lipolytica YALI0B21582g MHY1 C2H2-type zinc finger protein Mhy1p required for dimorphic transition
YALI0B22484g	6071.76	5354.53	1668.25	-1.6735	9.50909e-79	similar to uniprot|Q06409 Saccharomyces cerevisiae YLR422W DOCK-like protein
YALI0B23111g	877.521	961.981	150.431	-2.60897	2.65588e-61	similar to uniprot|Q6CH49 Yarrowia lipolytica YALI0A12419g
YALI0C00627g	858.864	967.596	180.963	-2.39558	7.52649e-114	similar to uniprot|P39709 Saccharomyces cerevisiae YAL067c SEO1 suppressor of sulfoxyde ethionine resistance
YALI0C00649g	4825.26	9074.06	683.969	-3.69962	7.58015e-286	similar to uniprot|D5G4S7 Tuber melanosporum GSTUM_00000081001 hypothetical protein
YALI0C01133g	4722.3	4837.77	1548.83	-1.636	1.25449e-91	some similarities with uniprot|P38244 Saccharomyces cerevisiae YBR074w weak similarity to aminopeptidase Y
YALI0C01463g	3568.46	5321.19	1705.96	-1.61028	1.20507e-23	some similarities with uniprot|P25364 Saccharomyces cerevisiae YCR065W HCM1 Forkhead transcription factor involved in cell cycle specific transcription of SPC110 encoding a spindle pole body (SPB) calmodulin binding protein
YALI0C01507g	395.144	505.69	173.015	-1.51255	2.29694e-42	hypothetical protein conserved in the Yarrowia clade
YALI0C02981g	3858.81	5820.94	1550.93	-1.72538	6.84089e-07	weakly similar to uniprot|P47000 Saccharomyces cerevisiae YJL159W (ohnolog of YKL163W) HSP150 member of the PIR1P/HSP150P/PIR3P family
YALI0C03135g	1140.95	1157.68	169.378	-2.71623	3.64127e-66	hypothetical protein conserved in the Yarrowia clade
YALI0C03608g	2603.12	2633.89	730.22	-1.83235	8.47037e-67	similar to uniprot|P25568 Saccharomyces cerevisiae YCL038c similarity to bacterial membrane transporter singleton
YALI0C04158g	6830.68	7870.99	1168.65	-2.71459	1.75735e-95	similar to uniprot|P18961 Saccharomyces cerevisiae YMR104C YPK2 (ohnolog of YKL126W) Protein kinase with similarity to serine/threonine protein kinase Ypk1p
YALI0C04180g	2108.45	2721.85	892.322	-1.57632	1.00784e-21	similar to uniprot|P32383 Saccharomyces cerevisiae YPL268w PLC1 1-phosphatidylinositol-4,5-bisphosphate phosphodiesterase
YALI0C04279g	102.167	133.173	32.4662	-1.95717	7.18844e-23	similar to uniprot|Q12303 Saccharomyces cerevisiae YLR121C YPS3 Aspartic protease, attached to the plasma membrane via a glycosylphosphatidylinositol (GPI) anchor
YALI0C04301g	1381.02	1462.37	285.725	-2.33147	2.58609e-114	some similarities with uniprot|Q803T4 Danio rerio dennd6b
YALI0C04389g	3239.38	759.543	44.1755	-3.88152	8.84229e-72	some similarities with uniprot|Q6CBG3 Yarrowia lipolytica YALI0C19107g
YALI0C04411g	229.699	333.216	58.7822	-2.40059	7.24955e-35	similar to uniprot|P38925 Saccharomyces cerevisiae YOL122C SMF1 Divalent metal ion transporter with a broad specificity for di-valent and tri-valent metals
YALI0C04774g	4153	3040.58	909.025	-1.73599	2.1893e-109	similar to uniprot|Q9C1M3 Emericella nidulans cdc11p Septin
YALI0C04796g	1303.13	1971.4	623.031	-1.64742	7.25478e-75	weakly similar to uniprot|P46996 Saccharomyces cerevisiae YJL163c
YALI0C05258g	1121.71	1325.66	343.767	-1.91846	2.13635e-46	weakly similar to uniprot|P38840 Saccharomyces cerevisiae YHR137w ARO9 aromatic amino acid aminotransferase II
YALI0C05511g	8325.02	3185.66	207.921	-3.80183	1.21141e-91	weakly similar to uniprot|Q06705 Saccharomyces cerevisiae YLR380w CSR1 weak similarity to SEC14 protein
YALI0C06171g	41668.4	65366.1	5895.23	-3.41833	1.30736e-132	similar to uniprot|Q884Q9 Pseudomonas syringae Oxidoreductase zinc-binding
YALI0C06193g	5873.64	7235.19	1720.45	-2.03	1.87232e-35	similar to uniprot|Q06170 Saccharomyces cerevisiae YLR326w hypothetical protein
YALI0C06237g	47448.9	68109.5	17981.5	-1.87871	2.53961e-28	weakly similar to uniprot|Q06177 Saccharomyces cerevisiae YLR327c TMA10 (ohnolog of YGR008C) Protein of unknown function that associates with ribosomes
YALI0C06347g	7295.26	9069.97	2702.98	-1.72654	4.05768e-43	similar to uniprot|Q870Q4 Neurospora crassa B1D14.310 Hypothetical protein
YALI0C06644g	1257.74	1484.79	328.612	-2.13798	1.59995e-45	similar to uniprot|C5M223 Candida tropicalis glycolipid-anchored surface protein 4 precursor
YALI0C06710g	151.55	219.746	46.0945	-2.14596	2.7194e-23	weakly similar to Yarrowia lipolytica uniprot|Q6C6E1 YALI0E10241g, unknown function
YALI0C07458g	423.825	167.453	48.0277	-1.69455	7.39463e-15	uniprot|Q6CCQ6 Yarrowia lipolytica YALI0C07458g MATB2 Mating type B protein 2
YALI0C07480g	1435.64	545.592	16.806	-4.66126	5.27261e-96	uniprot|Q707X9 Yarrowia lipolytica YALI0C07480g MATB1 Mating type B protein 1
YALI0C07656g	1994.17	4665.35	453.564	-3.30741	2.39044e-123	weakly similar to uniprot|G1XA84 Arthrobotrys oligospora AOL_s00076g542 hypothetical protein
YALI0C08228g	163.659	209.872	34.4911	-2.48017	2.67114e-37	similar to uniprot|P47159 Saccharomyces cerevisiae YJR124c, putative Multidrug-efflux transporter
YALI0C08473g	5205.51	842.734	119.224	-2.48261	7.67464e-13	weakly similar to uniprot|Q6CCI6 Yarrowia liplytica YALI0C09031g
YALI0C09197g	1305.88	1594.38	427.89	-1.89214	1.37477e-106	similar to uniprot|K2RWZ6 Macrophomina phaseolina Ubiquitin
YALI0C09658g	2332.19	3910.94	615.996	-2.62696	6.23558e-85	some similarities with uniprot|Q04740 Saccharomyces cerevisiae YMR234w RNH1 ribonuclease H
YALI0C09904g	8759.96	11037.9	3576.41	-1.61923	4.5255e-85	hypothetical protein conserved in the Yarrowia clade
YALI0C11165g	5439.59	1860.13	358.637	-2.26871	8.1833e-23	The N-terminal part is highly similar to uniprot|Q6CE66 Yarrowia lipolytica YALI0B18194g
YALI0C11968g	22708	35430.7	2269.82	-3.81244	3.89318e-68	some similarities with uniprot|Q5B026 Aspergillus nidulans hypothetical protein AN6104.2
YALI0C12100g	783.261	1002.4	286.586	-1.7546	1.01758e-22	similar to uniprot|F8K7W6 uncultured eukaryote oligopeptide transporter protein
YALI0C12166g	3808.68	5829.04	387.24	-3.88388	0	similar to uniprot|D5GE93 Tuber melanosporum hypothetical protein
YALI0C12408g	52.0509	55.2215	11.2291	-2.02056	5.7235e-12	hypothetical protein conserved in the Yarrowia clade
YALI0C13244g	7733.11	10909.1	2833.44	-1.93629	1.31297e-149	hypothetical protein conserved in the Yarrowia clade
YALI0C13926g	15178.1	22220.8	6774.86	-1.69828	3.98738e-54	weakly similar to uniprot|P24870 Saccharomyces cerevisiae YDL155W (ohnolog of YLR210W) CLB3 cyclin, G2/M- specific
YALI0C14630g	2969.33	2678.79	888.363	-1.58767	2.73561e-77	hypothetical protein conserved in the Yarrowia clade
YALI0C14674g	1286.83	3244.35	25.5143	-6.47941	7.56641e-122	no similarity
YALI0C14696g	1901.51	3049.12	36.144	-6.09462	1.04067e-183	hypothetical protein conserved in the Yarrowia clade
YALI0C15268g	791.637	355.913	61.5445	-2.46963	9.39904e-74	similar to uniprot|Q6C0U4 Yarrowia lipolytica YALI0F21703g
YALI0C15400g	5669.91	6679.46	2332.61	-1.50266	1.31026e-37	similar to uniprot|Q4WHE7 Aspergillus fumigatus differentiation regulator (Nrd1)
YALI0C16929g	1188.61	1059.7	274.545	-1.89821	3.7618e-26	similar to uniprot|O94342 Schizosaccharomyces pombe Metabolite transport protein
YALI0C17017g	387.472	492.718	12.3931	-4.84159	1.74846e-83	similar to uniprot|P25583 Saccharomyces cerevisiae YCL055w KAR4 regulatory protein required for pheromone induction of karyogamy genes
YALI0C17028g	466.164	735.204	25.5839	-4.48704	1.30507e-67	weakly similar to uniprot|P34166 Saccharomyces cerevisiae MFA2 YNL145W YNL145W MFA2, Mating pheromone a- factor, made by a cells
YALI0C18029g	2899	2476.93	633.183	-1.92891	1.23533e-36	similar to uniprot|D5GII3 Tuber melanosporum hypothetical protein
YALI0C18491g	3781.45	4892.8	814.276	-2.53516	7.30341e-55	similar to uniprot|Q06593 Saccharomyces cerevisiae YPR194C
YALI0C19338g	1219.37	1602.33	536.076	-1.53451	3.62682e-16	hypothetical protein conserved in the Yarrowia clade
YALI0C20273g	641.272	656.216	169.99	-1.95083	3.83495e-61	similar to uniprot|Q9Y774 Candida tropicalis Secreted aspartic protease 2
YALI0C20757g	1045.39	1417.79	452.28	-1.63638	8.57307e-67	similar to uniprot|Q12200 Saccharomyces cerevisiae YPL006W NCR1
YALI0C21065g	13155.2	17980.6	5227.5	-1.76414	5.42037e-52	some similarities with uniprot|P47011 Saccharomyces cerevisiae YJL137C (ohnolog of YKR058W) GLG2 self- glucosylating initiator of glycogen synthesis
YALI0C21362g	104068	127425	19480.7	-2.70047	0	similar to uniprot|P39676 Saccharomyces cerevisiae YGR234w YHB1 flavohemoglobin
YALI0C21538g	4413.61	7233.89	1649.71	-2.1135	1.02509e-79	some similarities with uniprot|C5P4B2 Coccidioides posadasii hypothetical protein CPC735_064030
YALI0C21604g	4004.8	6571.89	1113.74	-2.54883	7.74634e-230	similar to uniprot|P00729 Saccharomyces cerevisiae YMR297w PRC1 carboxypeptidase y, serine-type protease
YALI0C21736g	161.79	94.5829	12.123	-2.66397	9.24523e-28	no similarity
YALI0C21758g	5966.96	6500.75	1561.66	-2.01198	1.94612e-32	weakly similar to uniprot|C4QXY4 Komagataella pastoris Serine/threonine protein kinase
YALI0C22341g	6921.08	9692.55	2825.94	-1.76901	3.65449e-103	weakly similar to uniprot|Q12108 Saccharomyces cerevisiae YOR118w
YALI0C22394g	15673.4	24328.2	3546.45	-2.75555	1.82636e-166	weakly similar to uniprot|P41928 Yarrowia lipolytica YALI0A02423g MTP2 Metallothionein-II
YALI0C22770g	11431.7	14648.5	3296.09	-2.11181	1.8234e-41	uniprot|Q9P496 Yarrowia lipolytica YALI0C22770g CLA4 Protein kinase
YALI0C23078g	5879.91	7278.29	2055.92	-1.81613	3.7929e-155	weakly similar to uniprot|Q12284 Saccharomyces cerevisiae YPR037C ERV2 Flavin-linked sulfhydryl oxidase localized to the endoplasmic reticulum lumen
YALI0C23452g	9757.67	14120.2	254.646	-5.62343	3.62506e-199	hypothetical protein conserved in the Yarrowia clade
YALI0C23474g	529.779	628.818	54.6085	-3.40959	4.99862e-107	hypothetical protein conserved in the Yarrowia clade
YALI0C23518g	1214.47	1744.24	3.89096	-7.61501	1.09699e-164	hypothetical protein conserved in the Yarrowia clade
YALI0D00132g	251.168	669.165	110.625	-2.47017	2.15965e-23	similar to uniprot|Q9P3B9 Neurospora crassa B7N4.050 Related to myo-inositol transport protein ITR1
YALI0D00154g	9336.42	9443.84	607.008	-3.89526	2.05339e-181	hypothetical protein conserved in the Yarrowia clade
YALI0D00451g	31787.4	75331.3	3705.85	-3.87437	1.02242e-27	hypothetical protein conserved in the Yarrowia clade
YALI0D00627g	12990.1	17106.3	5133.65	-1.69205	2.77599e-20	weakly similar to uniprot|P32334 Saccharomyces cerevisiae YGR014w MSB2 multicopy suppressor of a CDC24 bud emergence defect
YALI0D00781g	1852.51	1904.37	562.414	-1.74448	5.42682e-111	hypothetical protein conserved in the Yarrowia clade
YALI0D01111g	348.514	882.293	199.274	-2.06109	6.43322e-20	similar to uniprot|P39932 Saccharomyces cerevisiae YDR536w STL1 member of the sugar permease family
YALI0D01221g	1865.3	1557.48	226.133	-2.72286	4.31121e-76	weakly similar to uniprot|P34225 Saccharomyces cerevisiae YBL060w
YALI0D01441g	951.204	1442.25	475.85	-1.56904	1.07893e-23	hypothetical protein conserved in the Yarrowia clade
YALI0D01760g	2926.07	3946.47	1059.77	-1.88335	8.97774e-103	weakly similar to uniprot|P53275 Saccharomyces cerevisiae YGR127w
YALI0D02068g	902.246	1079	307.052	-1.79774	2.56327e-93	hypothetical protein conserved in the Yarrowia clade
YALI0D02299g	732.494	540.17	171.754	-1.59516	2.83493e-13	similar to uniprot|P08640 Saccharomyces cerevisiae YIR019c STA1 extracellular alpha-1, 4-glucan glucosidase
YALI0D04180g	594.926	606.143	123.088	-2.23106	5.03809e-45	weakly similar to uniprot|O74959 Schizosaccharomyces pombe Hypothetical short chain dehydrogenase
YALI0D04510g	1268.14	1891.32	370.742	-2.31853	9.21348e-71	hypothetical protein conserved in the Yarrowia clade
YALI0D06479g	4334.03	4927.23	1365.33	-1.84594	3.24811e-131	weakly similar to uniprot|A1DEW7 Neosartorya fischeri hypothetical protein NFIA_078640
YALI0D06754g	6153.7	5153.84	1032.71	-2.21249	4.24844e-20	similar to uniprot|Q9P861 Arxula adeninivorans Ferro-O2-oxidoreductase precursor
YALI0D06864g	907.765	544.664	54.9179	-3.22239	4.63728e-83	weakly similar to uniprot|Q03516 Saccharomyces cerevisiae YMR266w conserved protein
YALI0D06996g	3335.52	3558.48	901.005	-1.96274	2.7008e-67	hypothetical protein conserved in the Yarrowia clade
YALI0D07656g	5045.04	8615.12	388.283	-4.29629	5.04642e-88	hypothetical protein conserved in the Yarrowia clade
YALI0D07722g	1775.24	2146.82	576.465	-1.87973	8.00763e-68	similar to uniprot|Q86Z93 Gibberella moniliformis KLP7 Kinesin
YALI0D07898g	4127.79	6764.64	631.678	-3.38727	1.2119e-239	hypothetical protein conserved in the Yarrowia clade
YALI0D08360g	198.843	156.905	33.8365	-2.08789	1.96354e-31	weakly similar to uniprot|O13938 Schizosaccharomyces pombe Hypothetical protein
YALI0D08778g	1035.07	1666.79	492.375	-1.74268	4.31584e-87	similar to uniprot|P53183 Saccharomyces cerevisiae YGL039w
YALI0D08822g	3366.21	4311.54	1415.43	-1.59949	2.3173e-78	uniprot|Q6C9S1 Yarrowia lipolytica YALI0D08822g SAK1 Upstream serine/threonine kinase for the SNF1 complex
YALI0D09042g	98.2251	85.8074	20.3306	-1.95878	7.64848e-16	similar to uniprot|P00729 Saccharomyces cerevisiae YMR297w PRC1 carboxypeptidase Y, serine-type protease
YALI0D09185g	1365.42	751.057	32.2799	-4.33282	1.37003e-140	some similarities with uniprot|P32323 Saccharomyces cerevisiae YNR044W (ohnolog of YCR089W) AGA1 a-agglutinin anchor subunit
YALI0D09427g	8805.1	13347.4	1988.18	-2.72236	1.13738e-145	weakly similar to uniprot|O74959 Schizosaccharomyces pombe Hypothetical short chain dehydrogenase
YALI0D09603g	11265.4	12330.2	4164.05	-1.56019	1.67459e-107	weakly similar to uniprot|Q03103 Saccharomyces cerevisiae YML130c ERO1 required for protein disulfide bond formation in the ER
YALI0D09735g	5877.66	7287.08	1681.19	-2.09309	1.19807e-71	weakly similar to uniprot|P87139 Schizosaccharomyces pombe Zinc finger protein, zf-C3HC4 type (RING finger), protease associated (PA) domain
YALI0D10109g	3967.82	4118.73	752.083	-2.43282	1.02788e-135	hypothetical protein conserved in the Yarrowia clade
YALI0D10131g	69854.3	139312	5473.69	-4.63627	0	uniprot|Q6C9L5 Yarrowia lipolytica YALI0D10131g PDC1 Pyruvate decarboxylase, putative
YALI0D10175g	1830.4	2421.02	547.515	-2.13794	5.08256e-165	some similarities with uniprot|Q2H4H4 Chaetomium globosum hypothetical protein CHGG_06441
YALI0D10945g	161.015	194.315	64.991	-1.51815	5.1866e-17	hypothetical protein conserved in the Yarrowia clade
YALI0D10967g	4681.48	9891.29	478.438	-4.25942	7.88665e-130	similar to uniprot|Q92389 Yarrowia lipolytica YALI0B05654g AXP1 Acid extracellular protease precursor
YALI0D12100g	800.613	1173.25	148.765	-2.91014	7.42197e-103	similar to uniprot|P53322 Saccharomyces cerevisiae YGR260W TNA1 High affinity nicotinic acid plasma membrane permease, responsible for uptake of low levels of nicotinic acid
YALI0D12364g	3554.66	4106.68	1279.68	-1.67462	2.82815e-124	some similarities with uniprot|Q9QXE2 Mus musculus DNA polymerase lambda
YALI0D12386g	14649.5	18050.5	3688.71	-2.27598	7.38517e-146	similar to uniprot|P53111 Saccharomyces cerevisiae YGL157w ARI1 NADPH-dependent aldehyde reductase
YALI0D13530g	166.476	196.342	60.9507	-1.63465	1.20297e-21	hypothetical protein conserved in the Yarrowia clade
YALI0D14498g	630.069	687.421	142.173	-2.24685	2.93945e-76	similar to uniprot|Q870V7 Neurospora crassa B14A21.150 CTL Related to transporter-like protein
YALI0D15092g	251.368	264.685	57.6906	-2.15406	1.2647e-46	similar to uniprot|Q8LE51 Arabidopsis thaliana Yippee-like protein, 26S proteasome non-ATPase regulatory subunit
YALI0D15114g	3867.48	7535.54	2465.21	-1.5578	1.30911e-13	similar to uniprot|Q96UC2 Neurospora crassa Conserved hypothetical protein
YALI0D15928g	5966.45	5970.7	336.733	-4.03945	3.14229e-114	some similarities with uniprot|P53857 Saccharomyces cerevisiae YNL234w
YALI0D17270g	149.784	65.5481	10.1858	-2.37599	3.12016e-16	weakly similar to uniprot|Q12303 Saccharomyces cerevisiae YLR121c YPS3 GPI-anchored aspartyl protease 3 (yapsin 3)
YALI0D17292g	1507.19	802.959	17.6076	-5.08957	2.95153e-98	hypothetical protein conserved in the Yarrowia clade
YALI0D17798g	20828.6	28288.6	3379.48	-3.0309	1.93389e-140	hypothetical protein conserved in the Yarrowia clade
YALI0D18018g	159.987	126.372	18.6982	-2.55849	3.10652e-27	weakly similar to uniprot|P11972 Saccharomyces cerevisiae YLR452c SST2 involved in desensitization to alpha-factor pheromone
YALI0D18832g	82.5853	75.2719	22.9043	-1.57012	2.68566e-11	similar to uniprot|Q6CDB7 Yarrowia lipolytica YALI0C01925g, protein containing a BTB/POZ domain mediating homomeric dimerization
YALI0D19316g	7283.63	10080.6	1951.31	-2.34015	1.44922e-74	hypothetical protein conserved in the Yarrowia clade
YALI0D21769g	2060.03	2782.52	840.937	-1.72112	3.40725e-106	some similarities with uniprot|Q04749 Saccharomyces cerevisiae YMR068w
YALI0D21890g	2451.96	2293.08	430.236	-2.39839	7.76311e-158	similar to uniprot|P22855 Saccharomyces cerevisiae YGL156w AMS1 alpha-mannosidase singleton
YALI0D22110g	6612.79	9644.9	1817.96	-2.39673	0	weakly similar to uniprot|O59805 Schizosaccharomyces pombe Acetamidase
YALI0D22352g	65924.9	108093	18735	-2.51675	1.96151e-223	uniprot|Q6C864 Yarrowia lipolytica YALI0D22352g SSA8/SSA-B HSP70 protein
YALI0D22638g	13677.6	21299.2	6853.22	-1.61787	1.71426e-41	similar to uniprot|P38355 Saccharomyces cerevisiae YBR287W Uncharacterized transporter
YALI0D23617g	8112.48	14254.3	3570.47	-1.98904	8.2727e-181	weakly similar to uniprot|Q12164 Saccharomyces cerevisiae YLL023C Protein of unknown function
YALI0D23947g	8273.12	18251.1	5699.91	-1.65244	8.18821e-31	some similarities with uniprot|P25386 Saccharomyces cerevisiae YDL058w USO1 intracellular protein transport protein
YALI0D24145g	675.328	1133.12	315.641	-1.59941	5.95213e-05	weakly similar to uniprot|Q08991 Saccharomyces cerevisiae YPL279C
YALI0D24277g	3731.59	4551.26	1094.18	-2.01675	1.22041e-36	hypothetical protein conserved in the Yarrowia clade
YALI0D24772g	5775.8	6628.5	1765.41	-1.88632	6.24425e-49	weakly similar to uniprot|P46996 Saccharomyces cerevisiae YJL163C Putative protein of unknown function
YALI0D25586g	3815.46	2372.5	182.175	-3.66172	8.30774e-230	hypothetical protein conserved in the Yarrowia clade
YALI0D26818g	4999.07	6115.89	1701.11	-1.82529	1.59046e-49	similar to uniprot|P38778 Saccharomyces cerevisiae YHR050W SMF2 Divalent metal ion transporter involved in manganese homeostasis
YALI0D27038g	2948.63	3978.32	1262.01	-1.63245	2.30134e-33	similar to uniprot|P38995 Saccharomyces cerevisiae YDR270w CCC2
YALI0D27236g	32438.2	59108.3	18904	-1.62462	1.74498e-37	hypothetical protein conserved in the Yarrowia clade
YALI0E00264g	2067.81	4294.54	1099.04	-1.95527	6.43213e-128	similar to uniprot|P46367 Saccharomyces cerevisiae YOR374w ALD4 aldehyde dehydrogenase, mitochondrial, possible transmembrane segment
YALI0E00462g	15775.6	12273.5	2931.06	-2.03775	2.95611e-52	some similarities with uniprot|Q08269 Saccharomyces cerevisiae YOL130w ALR1 divalent cation transporter, possible transmembrane segments
YALI0E00924g	349.578	353.91	82.2376	-2.04796	1.45139e-44	weakly similar to uniprot|P38151 Saccharomyces cerevisiae YBR233w PBP2 PAB1 binding protein
YALI0E01364g	1216.86	847.652	25.711	-4.78822	2.5791e-136	weakly similar to uniprot|P18851 Saccharomyces cerevisiae YOR212w STE4 GTP-binding protein beta subunit of the pheromone pathway
YALI0E01386g	760.582	716.125	238.464	-1.56425	4.39532e-59	hypothetical protein conserved in the Yarrowia clade
YALI0E01408g	1028.81	911.055	143.122	-2.60674	1.26023e-128	weakly similar to uniprot|Q9HEL5 Neurospora crassa 12F11.110, putative Phosphoinositide phosphatase
YALI0E02024g	15588.2	47666.3	4937.42	-3.20186	1.50616e-82	hypothetical protein conserved in the Yarrowia clade
YALI0E02178t	1899.21	1672.76	396.358	-2.06071	1.28034e-121	uniprot|Q4W3A1 Yarrowia lipolytica Tra1 transposase of the DNA transposon Fotyl
YALI0E02530g	318.2	418.853	0.769185	-6.43239	5.27927e-79	some similarities with uniprot|Q8LG23 Arabidopsis thaliana putative RNA-binding protein
YALI0E03124g	2749.08	3061.41	891.894	-1.77134	4.98449e-140	weakly similar to uniprot|D5GJ32 Tuber melanosporum hypothetical protein
YALI0E03608g	4782.3	5588.61	1685.94	-1.71563	7.92387e-65	weakly similar to uniprot|F4NTT7 Batrachochytrium dendrobatidis hypothetical protein BATDEDRAFT_34009
YALI0E03872g	1437.37	2203.32	564.055	-1.94998	5.07378e-136	weakly similar to uniprot|P47159 Saccharomyces cerevisiae YJR124c weak similarity to Staphylococcus multidrug resistance protein
YALI0E04268g	1237.28	1362.15	321.447	-2.03951	9.47719e-38	hypothetical protein conserved in the Yarrowia clade
YALI0E04400g	2928.86	3617.54	1089.72	-1.71539	2.60474e-56	uniprot|Q8WZL2 Yarrowia lipolytica YALI0E04400g SSY5 protein part of an extracellular amino acid sensor
YALI0E04510g	212.025	223.254	34.1413	-2.58178	3.33569e-44	similar to uniprot|Q9URL7 Candida albicans caPTR2 Peptide transport protein
YALI0E04532g	11365	13341.2	1248.19	-3.40328	0	hypothetical protein conserved in the Yarrowia clade
YALI0E05203g	487.841	628.749	184.532	-1.75152	3.84536e-63	some similarities with uniprot|P08019 Saccharomyces cerevisiae YIL099w SGA1 sporulation specific glucan 1, 4- alpha-glucosidase
YALI0E05467g	6372.87	9991.8	1579.51	-2.60798	8.84372e-60	similar to uniprot|Q88LQ9 Pseudomonas putida PP1870 Thiopurine s-methyltransferase
YALI0E05511g	7639.76	10954.8	1433.2	-2.91201	1.64875e-215	weakly similar to uniprot|C4R2F6 Komagataella pastoris hypothetical protein
YALI0E05709g	3442.76	4018.18	1019.76	-1.94695	2.1803e-42	some similarities with uniprot|G8YPW2 Millerozyma farinosa PISO0D02753g
YALI0E06105g	1668.52	1289.03	133.196	-3.14308	2.05301e-54	some similarities with uniprot|A5DZB0 Lodderomyces elongisporus hypothetical protein LELG_02697
YALI0E06127g	154.664	124.098	33.4502	-1.80184	8.08318e-23	hypothetical protein conserved in the Yarrowia clade
YALI0E06589g	4233.64	7242.78	279.608	-4.32467	1.46574e-46	similar to uniprot|Q6C1D8 Yarrowia lipolytica YALI0F17182g, Polyketide cyclase/dehydratase domain containing protein
YALI0E06919g	8333.23	9937.08	3286.92	-1.57781	1.28338e-36	similar to uniprot|P87141 Schizosaccharomyces pombe SPAC57A7.11 WD-repeat protein mip1
YALI0E07205g	168.45	346.173	44.3192	-2.83066	9.74479e-39	similar to uniprot|P32837 Saccharomyces cerevisiae YDL210w UGA4 GABA-specific high-affinity permease
YALI0E07557g	2557.84	4207.07	508.147	-3.01766	1.23919e-162	weakly similar to uniprot|P08640 Saccharomyces cerevisiae YIR019c STA1 extracellular alpha-1, 4-glucan glucosidase
YALI0E07964g	111.962	91.177	30.6293	-1.51013	8.10213e-14	no similarity
YALI0E08382g	417.523	478.51	158.305	-1.5679	1.66356e-33	hypothetical protein conserved in the Yarrowia clade
YALI0E08756g	2477.36	2887.15	637.121	-2.15384	9.06057e-91	uniprot|Q6C6K7 Yarrowia lipolytica YALI0E08756g RAS1 GTPase involved in G-protein signaling in adenylate cyclase activation
YALI0E08932g	994.591	1245.29	327.139	-1.909	5.63387e-79	hypothetical protein conserved in the Yarrowia clade
YALI0E09581g	1023.14	1538.4	230.409	-2.69019	7.32643e-92	hypothetical protein conserved in the Yarrowia clade
YALI0E10549g	4602.39	6689.45	1854.75	-1.8307	1.57684e-52	similar to uniprot|G8YT44 Millerozyma farinosa Piso0_000114
YALI0E11121g	2435.74	3068.73	1062.69	-1.52773	5.68042e-88	weakly similar to uniprot|Q10260 Schizosaccharomyces pombe Hypothetical protein C56F8.12 in chromosome I
YALI0E11143g	6963.09	9675.95	1644.46	-2.52652	7.82722e-90	weakly similar to uniprot|C4R8J3 Komagataella pastoris PAS_chr4_0660 hypothetical protein
YALI0E11627g	4673.94	4216.45	58.711	-6.00529	0	similar to uniprot|P28868 Candida albicans GPA1 Guanine nucleotide-binding protein alpha subunit
YALI0E11803g	2736.45	3352.74	1143.13	-1.54138	5.54401e-127	weakly similar to uniprot|P38116 Saccharomyces cerevisiae YBR164c ARL1 ADP-ribosylation factor
YALI0E12045g	4536.04	6688.13	1336.03	-2.2265	6.49687e-22	similar to uniprot|Q0CJK3 Aspergillus terreus YATEG_06131, protein with WD40/YVTN repeat-like domain
YALI0E12705g	4537.21	5755.68	1076.57	-2.36331	4.00645e-43	uniprot|Q6C637 Yarrowia lipolytica YALI0E12705g CDC25 Ras guanine-nucleotide exchange factor
YALI0E13189g	3395.06	4981.13	1685.49	-1.54417	3.49504e-33	weakly similar to uniprot|Q02875 Saccharomyces cerevisiae YPL105C (ohnolog of YBR172C)
YALI0E13552g	95.9826	79.4448	21.7568	-1.75242	1.55992e-12	weakly similar to uniprot|E9E2U8 Metarhizium acridum MYND finger family protein
YALI0E13882g	2656.7	2724.39	783.349	-1.77667	2.4405e-47	similar to uniprot|C4QYX5 Komagataella pastoris Protein required for ubiquinone (coenzyme Q) biosynthesis and for respiratory growth
YALI0E14707g	21472.9	31651.2	6365.64	-2.29676	1.10228e-116	hypothetical protein conserved in the Yarrowia clade
YALI0E14839g	7921.48	11308.1	3288.31	-1.7686	4.19892e-65	weakly similar to uniprot|G3AHD3 Spathaspora passalidarum hypothetical protein SPAPADRAFT_49170
YALI0E14971g	865.277	275.437	27.1735	-3.1894	1.08586e-61	some similarities with uniprot|P32338 Saccharomyces cerevisiae YGR044c Zinc finger protein RME1 and other transcription factors
YALI0E15554g	4158.22	5491.43	1780.99	-1.60214	4.53572e-31	some similarities with uniprot|Q07084 Saccharomyces cerevisiae YLR006C SSK1 Cytoplasmic response regulator; part of a two-component signal transducer that mediates osmosensing via a phosphorelay mechanism
YALI0E15730g	13239.7	21433	3599.9	-2.53533	8.93691e-74	similar to uniprot|P32476 Saccharomyces cerevisiae YGR175c ERG1 squalene monooxygenase
YALI0E16533g	4259.32	802.303	100.763	-2.89022	3.09582e-63	weakly similar to uniprot|P01149 Saccharomyces cerevisiae YPL187W (ohnolog of YGL089C) MFalpha1 mating pheromone alpha-1 precursor
YALI0E16577g	1698.64	1976.97	621.425	-1.66165	8.83188e-60	some similarities with uniprot|P34233 Saccharomyces cerevisiae YKL185w ASH1 negative regulator of HO transcription
YALI0E16841g	4866.61	8188.95	1611.67	-2.31353	2.50615e-68	hypothetical protein conserved in the Yarrowia clade
YALI0E17633g	14094.5	19748.2	4767.71	-2.03955	6.72279e-150	similar to uniprot|P32604 Saccharomyces cerevisiae YJL155c FBP26 fructose-2, 6-bisphosphatase
YALI0E17743g	4154.12	5569.63	1943.04	-1.50046	7.46406e-31	similar to uniprot|O74526 Schizosaccharomyces pombe Ser/thr protein kinase
YALI0E17831g	1829.88	2690.03	794.092	-1.74792	9.31209e-68	similar to uniprot|Q06010 Saccharomyces cerevisiae YLR389c STE23 protease involved in a-factor processing
YALI0E17941g	8666.47	12513.4	2976.75	-2.03863	5.48929e-45	some similarities with uniprot|G3ASW3 Spathaspora passalidarum SPAPADRAFT_62602 hypothetical protein
YALI0E18216g	987.851	1002.95	275.343	-1.8336	3.99337e-46	hypothetical protein conserved in the Yarrowia clade
YALI0E18634g	12951.7	16848.1	1639.87	-3.30889	7.08021e-126	uniprot|Q6C5F0 Yarrowia lipolytica YALI0E18634g MAE1 Malic enzyme
YALI0E18788g	6218.03	11916.4	1140.99	-3.31983	1.616e-98	uniprot|Q8TFK5 Yarrowia lipolytica YALI0E18788g CWP1 GPI-anchored cell wall protein
YALI0E18898g	3226.43	4670.4	1435.82	-1.67712	1.74692e-32	weakly similar to uniprot|P36126 Saccharomyces cerevisiae YKR031c SPO14 phospholipase D
YALI0E19250g	753.524	926.077	193.478	-2.20253	4.04831e-37	hypothetical protein conserved in the Yarrowia clade
YALI0E19294g	285.612	239.784	29.9005	-2.82144	1.59176e-33	similar to uniprot|Q06593 Saccharomyces cerevisiae YPR194c OPT2 Oligopeptide transporter
YALI0E19811g	2372.62	3611.19	1048.73	-1.77507	5.01691e-123	some similarities with uniprot|Q872V6 Neurospora crassa B2G14.140
YALI0E20163g	710.898	939.306	308.482	-1.58503	3.08471e-35	similar to uniprot|G8YSQ7 Millerozyma farinosa Piso0_000565
YALI0E20251g	2947.02	3444.14	1153.88	-1.56334	1.24913e-41	some similarities with uniprot|P08640 Saccharomyces cerevisiae FLO11 MUC1 STA4 YIR019C GPI-anchored cell surface glycoprotein (flocculin)
YALI0E20647g	1356.81	1591.75	502.833	-1.60945	2.59382e-16	uniprot|Q6C566 Yarrowia lipolytica YALI0E20647g URC4 Uracil catabolism protein, putative
YALI0E20779g	13057.4	16247.1	3868.5	-2.05407	1.55538e-95	hypothetical protein conserved in the Yarrowia clade
YALI0E20823g	636.761	948.764	28.1599	-4.87607	1.25575e-167	weakly similar to uniprot|Q12303 Saccharomyces cerevisiae YLR121c YPS3 GPI-anchored aspartyl protease 3 (yapsin 3)
YALI0E22286g	118046	161759	54300.9	-1.5489	7.6292e-26	uniprot|Q6C500 Yarrowia lipolytica YALI0E22286g CWP11 GPI-anchored cell wall protein, putative
YALI0E22440g	380.531	315.747	93.3228	-1.72914	9.89677e-39	hypothetical protein conserved in the Yarrowia clade
YALI0E23185g	24663.8	34320	9263.16	-1.85596	2.37954e-34	highly similar to uniprot|P31787 Saccharomyces cerevisiae YGR037C ACB1 Acyl-CoA-binding protein, transports newly synthesized acyl-CoA esters from fatty acid synthetase (Fas1p-Fas2p) to acyl-CoA-consuming processes
YALI0E23496g	6516.49	7795.33	2184.46	-1.81943	1.86527e-69	similar to uniprot|P16892 Saccharomyces cerevisiae YBL016w FUS3 mitogen-activated protein kinase (MAP kinase)
YALI0E23925g	6577.72	6597.64	1029.96	-2.65571	3.28235e-122	some similarities with uniprot| I2K0V1 Dekkera bruxellensis adhesion and aggregation factor
YALI0E23991g	6883.07	11028.2	2224.97	-2.28836	8.26976e-103	similar to uniprot|Q9C2P6 Neurospora crassa Related to UTR1 (Associated with ferric reductase activity)
YALI0E24651g	958.983	1800.28	232.273	-2.88273	6.27891e-65	some similarities with uniprot|P42946 Saccharomyces cerevisiae YJL108C PRM10 Pheromone-regulated membrane
YALI0E24937g	5560.9	7035.08	2107.14	-1.72585	6.11467e-64	some similarities with uniprot|P38704 Saccharomyces cerevisiae YHR006W (ohnolog of YDR463W) SPT2 involved in pre-tRNA splicing
YALI0E25784g	58.945	59.9236	9.85415	-2.3078	4.94497e-14	similar to uniprot|Q6BZ84 Debaryomyces hansenii DEHA2A03256p
YALI0E26719g	147.662	233.801	31.2304	-2.77377	6.70788e-51	uniprot|Q6C4H7 Yarrowia lipolytica YALI0E26719g XPR2:SUC2 S. cerevisiae invertase under control of the XPR2 promoter
YALI0E26763g	437.863	787.762	5.51542	-6.2711	1.68682e-102	hypothetical protein conserved in the Yarrowia clade
YALI0E27093g	1529.97	1638.45	574.113	-1.5073	1.98976e-84	similar to uniprot|A8Q9Y3 Malassezia globosa hypothetical histidine acid phosphatase
YALI0E27896g	10210.1	15096	2615.16	-2.52159	0	hypothetical protein conserved in the Yarrowia clade
YALI0E28259g	49501.5	61760.8	19422.9	-1.62929	2.17795e-20	some similarities with uniprot|Q6C7W6 Yarrowia lipolytica YALI0D24816g
YALI0E28314g	419.515	325.61	55.6336	-2.43116	4.08829e-36	hypothetical protein conserved in the Yarrowia clade
YALI0E29975g	35640.8	49158.7	15813.6	-1.61703	9.34417e-39	weakly similar to uniprot|P11353 Saccharomyces cerevisiae YDR044w HEM13 coproporphyrinogen III oxidase
YALI0E30415g	11197.6	7499.96	90.3138	-6.06388	7.22321e-149	highly similar to uniprot|P01149 Saccharomyces cerevisiae YPL187W (ohnolog of YGL089C) MFalpha1 mating pheromone alpha-1 precursor
YALI0E30844g	650.144	608.863	208.254	-1.51405	1.29745e-34	hypothetical protein conserved in the Yarrowia clade
YALI0E31603g	744.599	910.195	57.2841	-3.78702	5.31798e-62	similar to uniprot|G8JXW9 Eremothecium cymbalariae hypothetical protein Ecym_8424
YALI0E32035g	3412.91	5068.75	1774.08	-1.50406	1.01371e-49	uniprot|Q6C3U6 Yarrowia lipolytica YALI0E32035g TGL1 Triacylglycerol lipase, putative
YALI0E32813g	2942.51	5039.66	1634.73	-1.61837	5.99163e-186	similar to uniprot|Q02981 Saccharomyces cerevisiae YPL109c similarity to aminoglycoside acetyltransferase regulator from P. stuartii singleton
YALI0E33429g	931.706	1854.25	425.487	-2.09717	6.518e-94	weakly similar to uniprot|Q59053 Methanococcus jannaschii Hypothetical ATP-binding protein MJ1659
YALI0E33627g	3060.37	3243.81	1030.69	-1.61878	1.25721e-21	uniprot|Q7Z8R5 Yarrowia lipolytica YALI0E33627g RIM9/PalI Assistant of the Rim plasma membrane complex
YALI0E33891g	11047.3	25960.1	768.656	-4.66761	4.53674e-51	no similarity
YALI0E34045g	2123.08	2932.62	371.515	-2.93769	2.20468e-164	similar to uniprot|Q8X8M5 Escherichia coli Orf, hypothetical protein
YALI0E34265g	6102.03	17158	394.924	-5.24558	9.43164e-137	similar to uniprot|P06115 Saccharomyces cerevisiae YGR088w CTT1 catalase T, cytosolic
YALI0E34441g	8577.88	12476.3	1579.27	-2.90517	1.01072e-57	hypothetical protein conserved in the Yarrowia clade
YALI0E34749g	22940.9	61005.6	3524.63	-4.06211	1.38483e-226	uniprot|Q6C3H7 Yarrowia lipolytica YALI0E34749g CTT1 Catalase T
YALI0F00682g	26849.5	56807.1	5808.83	-3.22428	2.69414e-90	similar to uniprot|Q04432 Saccharomyces cerevisiae YDR533c hypothetical protein
YALI0F00990g	5279.28	7069.13	1557.27	-2.12826	6.68221e-32	some similarities with uniprot|Q6FQ10 Candida glabrata hypothetical protein
YALI0F01408g	1071.99	2340.12	77.6802	-4.76193	4.12849e-143	similar to uniprot|E4UP80 Arthroderma gypseum YeeE/YedE family integral membrane protein
YALI0F01452g	8246.78	11407.8	1257.25	-3.15641	2.35117e-242	weakly similar to uniprot|E3RIC1 Pyrenophora teres hypothetical protein PTT_07755
YALI0F01584g	375.468	661.506	199.757	-1.67952	6.51939e-24	similar to uniprot|Q9RJR2 Streptomyces coelicolor Putative triosephosphate isomerase
YALI0F01606g	983.434	2724.37	290.627	-2.95692	9.38979e-20	uniprot|Q6C394 Yarrowia lipolytica YALI0F01606g DAK3 dihydroxyacetone kinase
YALI0F01628g	410.172	1005.8	244.151	-1.9286	1.00768e-12	similar to uniprot|E7A200 Sporisorium reilianum probable ribose-5-phosphate isomerase
YALI0F01650g	1816.8	4518.97	997.999	-2.10704	4.26279e-24	weakly similar to uniprot|P32573 Saccharomyces cerevisiae YNL202w SPS19 peroxisomal 2,4-dienoyl-CoA reductase
YALI0F01672g	1950.68	3372.86	127.992	-4.20706	9.65924e-34	similar to uniprot|P07337 Kluyveromyces marxianus Beta-glucosidase precursor (Gentiobiase) (Cellobiase)
YALI0F01738g	4812.41	5870.03	1360.34	-2.06687	3.97821e-37	some similarities with uniprot|W1QCC2 Ogataea parapolymorpha HPODL_03868 Vacuolar segregation protein 7
YALI0F02046g	13490.1	21308.3	6473.59	-1.69623	1.46639e-38	weakly similar to uniprot|Q2U4N1 Aspergillus oryzae, identified by cDNA
YALI0F02211g	158.27	382.476	86.0829	-2.01657	8.49022e-13	similar to uniprot|A5E4X9 Lodderomyces elongisporus D-arabinitol 2-dehydrogenase
YALI0F03113g	10272.7	11032.3	523.239	-4.22478	1.57246e-83	some similarities with uniprot|P32581 Saccharomyces cerevisiae YJL106w IME2 ser/thr protein kinase
YALI0F03135g	2358.44	2282.35	642.22	-1.80922	5.11864e-53	weakly similar to uniprot|Q4WZ81 Aspergillus fumigatus C6 transcription factor
YALI0F03795g	4158.44	4775.22	1426.84	-1.71513	8.63725e-31	weakly similar to uniprot|P53389 Saccharomyces cerevisiae YNR055c HOL1 member of major facilitator superfamily multidrug-resistance protein subfamily
YALI0F03927g	4818.48	6755.17	1773.75	-1.86427	4.9499e-19	weakly similar to uniprot|P43571 Saccharomyces cerevisiae YFL025c BST1 negative regulator of COPII vesicle formation
YALI0F04686g	1849.75	2371.37	805.347	-1.54857	4.77452e-50	weakly similar to uniprot|Q0UJZ8 Phaeosphaeria nodorum hypothetical protein SNOG_07916
YALI0F05654g	13869.5	19890.2	5974.87	-1.727	2.31002e-103	some similarities with uniprot|Q8EAT4 Shewanella oneidensis
YALI0F05852g	1784.38	4508.35	616.733	-2.84372	2.44138e-157	some similarities with uniprot|Q98S43 Guillardia theta AMP-activated protein kinase, beta 2 non-catalytic SU and other 5'-AMP-activated protein kinases, beta subunits
YALI0F06094g	1419.23	2096.37	269.252	-2.81943	1.62836e-31	weakly similar to uniprot|C7YIF6 Nectria haematococca hypothetical protein NECHADRAFT_75303
YALI0F06776g	4789.32	7231.3	1223.67	-2.54317	2.709e-163	weakly similar to uniprot|P39932 Saccharomyces cerevisiae YDR536w STL1 member of the sugar permease family
YALI0F07040g	3089.33	2783.84	713.086	-1.71445	6.78658e-06	weakly similar to uniprot|Q08905 Saccharomyces cerevisiae YOR381w FRE3
YALI0F08415g	8234.3	12504.6	3087.26	-2.00826	6.40771e-175	similar to uniprot|Q04792 Saccharomyces cerevisiae YMR250w
YALI0F09009g	4371.11	5434.1	773.015	-2.78553	1.73935e-144	weakly similar to uniprot|E4ZTM8 Leptosphaeria maculans hypothetical protein LEMA_P118870.1
YALI0F09273g	34071	54175.1	18641.4	-1.5308	1.04439e-73	uniprot|Q6C2B3 Yarrowia lipolytica YALI0F09273g DAK2 dihydroxyacetone kinase
YALI0F09691g	13598.3	26067.3	3401.88	-2.88989	1.44398e-88	similar to uniprot|Q06593 Saccharomyces cerevisiae YPR194c OPT2 Oligopeptide transporter
YALI0F10197g	21732.8	21790.7	7294.81	-1.56809	1.91613e-67	similar to uniprot|Q9HGY3 Candida boidinii D-amino acid oxidase
YALI0F10461g	3727.78	4200.71	1052.3	-1.96024	3.5038e-35	similar to uniprot|Q03516 Saccharomyces cerevisiae YMR266w
YALI0F11077g	10602.5	15628.8	4682.29	-1.72257	7.71564e-57	similar to uniprot|P38841 Saccharomyces cerevisiae YHR138c
YALI0F11297g	30975.1	40613.5	6069.57	-2.72179	6.07458e-168	similar to uniprot|P53045 Saccharomyces cerevisiae YGR060w
YALI0F11737g	643.472	709.697	187.023	-1.86237	3.40755e-24	similar to uniprot|Q6CHL0 Yarrowia lipolytica YALI0A07755g
YALI0F11803g	700.539	995.385	188.406	-2.36152	7.91091e-71	uniprot|Q6C209 Yarrowia lipolytica YALI0F11803g PRC1 Ester hydrolase, serine carboxypeptidase 3 homolog
YALI0F11913g	1595.5	237.602	37.5212	-2.51272	1.44178e-36	similar to uniprot|P06783 Saccharomyces cerevisiae YKL178c STE3 pheromone a-factor receptor and LLA- IPF8120.1
YALI0F12573g	6609.38	9090.51	2946.79	-1.60805	1.42193e-40	some similarities with uniprot|Q03761 Saccharomyces cerevisiae YDR145w TAF61 TFIID and SAGA
YALI0F12749g	24746	33754.9	7532.65	-2.1534	3.00485e-152	similar to uniprot|Q03529 Saccharomyces cerevisiae YMR272c SCS7 required for hydroxylation of ceramide
YALI0F13013g	4707.76	4430.31	793.71	-2.476	2.1831e-218	similar to uniprot|Q873H2 Neurospora crassa NCU03388.1 hypothetical protein
YALI0F13673g	913.587	1144.38	261.256	-2.02893	4.03194e-16	some similarities with uniprot|D5GMZ2 Tuber melanosporum hypothetical protein
YALI0F14069g	2733.67	3753.07	1234.11	-1.60057	9.47552e-203	highly similar to uniprot|P48580 Neurospora crassa Serine/threonine protein phosphatase PP2A catalytic subunit
YALI0F14487g	2103.38	2770.42	834.199	-1.70015	2.10686e-27	weakly similar to uniprot|D5G7G8 Tuber melanosporum hypothetical protein
YALI0F16159g	7720.62	9472.26	3159.15	-1.57208	1.65755e-52	some similarities with uniprot|Q12263 Saccharomyces cerevisiae YDR507C (ohnolog of YCL024W) GIN4 ser/thr protein kinase
YALI0F16511g	2009.19	1988.93	526.91	-1.88282	2.91171e-38	some similarities with uniprot|W1QGQ4 Ogataea parapolymorpha HPODL_03402 XBP1 Transcriptional repressor
YALI0F16731g	1009.76	1597.29	318.343	-2.27084	5.77402e-43	weakly similar to uniprot|Q06522 Saccharomyces cerevisiae YPR147c
YALI0F16918g	809.735	1395.24	389.116	-1.82208	5.82399e-50	weakly similar to uniprot|P53304 Saccharomyces cerevisiae YGR212w SLI1 N-acetyltransferase, confers resistance to the sphingolipid biosynthesis inhibitor myriocin
YALI0F17182g	7558.54	10371.8	2900.12	-1.80758	5.18953e-35	weakly similar to uniprot|Q8KCX2 Chlorobium tepidum Hypothetical protein CT1285
YALI0F18040g	1473.83	2470.97	621.336	-1.94334	1.73108e-27	weakly similar to uniprot|P87122 Schizosaccharomyces pombe CaCA sodium/calcium exchanger
YALI0F18084g	2681.22	5800.8	852.105	-2.67899	1.84717e-40	similar to uniprot|Q9P3B9 Neurospora crassa B7N4.050 Related to myo-inositol transport protein ITR1
YALI0F18656g	2592.64	4599.78	1085.09	-2.07183	2.31193e-204	weakly similar to uniprot|O13912 Schizosaccharomyces pombe Hypothetical protein C23C11.06c
YALI0F18920g	3996.84	3980.18	969.74	-1.95714	1.46572e-18	weakly similar to uniprot|L2GD69 Colletotrichum gloeosporioides arrestin domain-containing protein
YALI0F18964g	4059.79	6646.98	1783.71	-1.82185	1.61159e-15	similar to uniprot|Q06593 Saccharomyces cerevisiae YPR194c OPT2 Oligopeptide transporter
YALI0F19030g	821.189	545.47	138.961	-1.93301	1.14185e-30	similar to uniprot|Q6CH88 Yarrowia lipolytica YALI0A11198g
YALI0F19162g	4947.58	10339.6	851.538	-3.57339	0	weakly similar to uniprot|E3JS32 Puccinia graminis hypothetical protein PGTG_01496
YALI0F19184g	56.9379	79.3389	22.5703	-1.66292	7.52618e-10	similar to uniprot|P32466 Saccharomyces cerevisiae YDR345C (ohnolog of YHR096C) HXT3 low-affinity hexose transporter
YALI0F19316g	2297.46	2619.78	515.798	-2.29186	2.58859e-42	hypothetical protein conserved in the Yarrowia clade
YALI0F19492g	738.628	1438.02	344.302	-2.01914	2.6633e-41	hypothetical protein conserved in the Yarrowia clade
YALI0F19580g	1371.77	2464.53	383.362	-2.64755	1.57195e-105	some similarities with uniprot|Q03370 Saccharomyces cerevisiae YDR479c pex19
YALI0F20680g	980.246	633.499	60.3592	-3.24767	6.79355e-55	weakly similar to uniprot|Q6BLG1 Debaryomyces hansenii DEHA2F13728p
YALI0F20834g	1143.79	1244.4	348.046	-1.80509	1.87656e-32	weakly similar to uniprot|P87119 Schizosaccharomyces pombe Zinc finger, C3HC4 type, putative transcription factor
YALI0F21384g	44.8289	40.8073	8.47137	-1.92534	1.12174e-08	weakly similar to uniprot|Q6CG00 Yarrowia lipolytica YALI0B02112g
YALI0F21450g	3628.48	5048.88	581.882	-3.00902	4.49862e-47	hypothetical protein conserved in the Yarrowia clade
YALI0F22011g	4563.57	3523.8	567.257	-2.58397	6.3197e-66	hypothetical protein conserved in the Yarrowia clade
YALI0F22033g	2156.86	2385.18	717.893	-1.72331	2.48616e-86	similar to uniprot|Q06538 Saccharomyces cerevisiae YLR241w
YALI0F22187g	11079.3	37707.8	1685.79	-4.35785	1.03201e-115	some similarities with uniprot|Q7S1U2 Neurospora crassa NCU09057.1 hypothetical protein
YALI0F22231g	6913.38	10776.8	3587.16	-1.57526	3.96122e-52	similar to uniprot|P25693 Saccharomyces cerevisiae YDL127W PCL2 (ohnolog of YDL179W) G1 cyclin
YALI0F22297g	6312.14	8253.21	1006.19	-2.95062	1.50163e-54	some similarities with uniprot|Q874V8 Podospora anserina hypothetical protein Pa5D0090
YALI0F22319g	2475.66	2880.63	506.937	-2.46707	6.37899e-88	similar to uniprot|Q6CAX0 Yarrowia lipolytica YALI0C23705g, acetyl-CoA acyltransferase domain containing protein
YALI0F24409g	6600.38	12541.9	1464.47	-3.07064	1.36367e-196	weakly similar to uniprot|P53721 Saccharomyces cerevisiae YNR018w
YALI0F24937g	13797.8	31874.1	1431.84	-4.40281	6.06618e-206	similar to uniprot|P53111 Saccharomyces cerevisiae YGL157w ARI1 NADPH-dependent aldehyde reductase
YALI0F25487g	2742.44	3566.1	831.678	-2.00745	1.08959e-17	similar to uniprot|E3KLB1 Puccinia graminis f. sp. tritici PGTG_11255 Putative uncharacterized protein
YALI0F25619g	481.604	383.836	50.3234	-2.83538	9.22208e-63	weakly similar to uniprot|P36032 Saccharomyces cerevisiae YKL221w MCH2 transporter
YALI0F25641g	213.216	238.811	66.8246	-1.78915	4.88614e-32	weakly similar to uniprot|Q8DZ17 Streptococcus agalactiae putative homocysteine S-methyltransferase MmuM
YALI0F25839g	106.355	107.204	8.87251	-3.21487	1.21638e-30	similar to uniprot|Q02933 Saccharomyces cerevisiae YPL123c RNY1 ribonuclease T2
YALI0F26543g	6513.64	7234.88	1147.86	-2.61001	8.81793e-74	weakly similar to uniprot|O60930 Homo sapiens ribonuclease H1
YALI0F27159g	2816.74	3314.75	1019.64	-1.69114	4.54572e-90	some similarities with uniprot|P47042 Saccharomyces cerevisiae YJL057c IKS1 probable serine/threonine-protein kinase
YALI0F27731g	1532.17	1382.07	451.765	-1.60796	3.76369e-60	hypothetical protein conserved in the Yarrowia clade
YALI0F28677g	3664.7	3409.83	1154.18	-1.50329	1.1246e-11	some similarities with uniprot|Q870V1 Neurospora crassa B14A21.210
YALI0F29359g	2257.06	3003.7	807.65	-1.86492	1.60362e-38	weakly similar to uniprot|Q99296 Saccharomyces cerevisiae YLR149c unknown function
YALI0F29909g	23224.7	44644.1	12743.9	-1.80029	1.89958e-124	weakly similar to uniprot|Q03104 Saccharomyces cerevisiae YML128c GIN3 unknown function
YALI0F29975g	19500.6	24040.7	2288.18	-3.33244	3.3901e-109	uniprot|Q6BZY3 Yarrowia lipolytica YALI0F29975g OAR1 3-oxoacyl-[acyl-carrier protein] reductase, putative
YALI0F30063g	564.029	732.597	160.718	-2.16358	4.60995e-76	similar to uniprot|P47082 Saccharomyces cerevisiae YJR001w AVT1 neutral amino acid transporter
YALI0F30085g	6453.36	3202.25	760.39	-2.05711	1.91787e-135	similar to uniprot|B2AWZ8 Podospora anserina hypothetical protein
YALI0F30107g	3574.75	1879.2	141.888	-3.69301	2.47119e-237	some similarities with uniprot|I2FY90 Ustilago hordei UHOR_04960 Uncharacterized protein
YALI0F31229g	2733.13	2582.01	312.542	-2.98016	1.26363e-76	uniprot|Q6BZS6 Yarrowia lipolytica YALI0F31229g INP1 Peroxisomal membrane protein involved in peroxisome inheritance
YALI0F31889g	897.816	1396	70.5942	-4.15241	5.57354e-125	uniprot|P09230 Yarrowia lipolytica YALI0F31889g xpr2-322 Deleted version of uniprot|P09230 Yarrowia lipolytica Alkaline extracellular protease
*baseMean is the mean of the normalized count values (DEseq2 Size factor) of the five strains

## Sheet: Mago up
Exon junction complex components Y14 and Mago still play a role in budding yeast
Anita Boisramé, Hugo Devillers, Djamila Onésime, François Brunel, Juliette Pouch, Mathieu Piot, and Cécile Neuvéglise
Supplementary Table S6C: List of genes with significant up-expression change in mago mutant
Gene	baseMean*	ΔKu70LEU2Mean	MagoMean	log2FoldChange	padj	Annotation
YALI0A00154g	362.445	46.1799	161.547	1.55606	9.13811e-05	similar to uniprot|Q6BZL9 Debaryomyces hansenii DEHA2A00374g
YALI0A00176g	3330.63	1149.24	5452.58	2.20697	1.6649e-45	weakly similar to uniprot|P08640 Saccharomyces cerevisiae YIR019c MUC1 GPI-anchored cell surface glycoprotein (flocculin) required for pseudohyphal formation, invasive growth, flocculation, and biofilms
YALI0A01848g	321.263	146.86	803.078	2.42644	2.05274e-84	weakly similar to uniprot|Q6C8F9 Yarrowia lipolytica YALI0D19998g, Ribulose bisphosphate carboxylase domain containing protein
YALI0A02607g	996.857	418.086	2162.3	2.29106	9.62992e-27	similar to uniprot|Q8VUL6 Pseudomonas species N- carbamyl-L-cysteine amidohydrolase
YALI0A05885g	1265.41	300.718	1398.1	2.18549	6.36177e-59	weakly similar to uniprot|Q6CHL4 Yarrowia lipolytica YALI0A07667g
YALI0A08008g	46.0366	11.5959	73.5072	2.45651	5.98046e-15	hypothetical protein conserved in the Yarrowia clade
YALI0A08888g	22.5722	11.8153	38.5008	1.54601	1.48137e-05	hypothetical protein conserved in the Yarrowia clade
YALI0A09383g	141.476	18.5458	90.1267	2.14217	7.39397e-18	weakly similar to uniprot|Q9P6J0 Saccharomyces cerevisiae YGR260w TNA1 related to allantoate transport protein
YALI0A11011g	96.5624	37.2823	111.994	1.51631	1.15575e-11	hypothetical protein conserved in the Yarrowia clade
YALI0A12705g	620.857	232.172	942.207	2.00985	8.54913e-91	similar to uniprot|Q9UST8 Schizosaccharomyces pombe Ribonuclease H
YALI0A13233g	175.684	81.5691	262.162	1.64402	6.96581e-22	The N-terminal domain is highly similar to uniprot|Q6CH75 Yarrowia lipolytica YALI0A11649g
YALI0A13497g	48.0923	12.2917	58.2341	2.07133	5.30434e-12	highly similar to uniprot|Q6CFK4 Yarrowia lipolytica YALI0B06160g
YALI0A16379g	7244.93	2569.68	7789.1	1.56719	7.12509e-21	uniprot|Q6CGT5 Yarrowia lipolytica YALI0A16379g ADH3 Alcohol dehydrogenase II
YALI0A20152g	322.223	115.878	444.481	1.8531	1.68432e-14	highly similar to uniprot|P32324 Saccharomyces cerevisiae YOR133W (ohnolog of YDR385W) EFT1 translation elongation factor eEF2
YALI0B00748g	42.6375	24.2213	79.0754	1.59891	1.67831e-07	hypothetical protein conserved in the Yarrowia clade
YALI0B15059g	19982.8	9424.72	29262.7	1.62565	8.05744e-80	uniprot|P34229 Yarrowia lipolytica YALI0B15059g FAS1 Fatty acid synthase subunit beta, putative
YALI0B19228g	144.079	75.3516	281.581	1.84842	7.70465e-21	hypothetical protein conserved in the Yarrowia clade
YALI0B19492g	395.912	138.18	795.008	2.51044	2.7164e-122	similar to uniprot|P19145 Saccharomyces cerevisiae YKR039w Gap1 general amino acid permease
YALI0B22506g	864.668	238.323	1778.57	2.75575	4.80681e-27	highly similar to uniprot|Q9Y790 Mycosphaerella graminicola NAD-dependent formate dehydrogenase
YALI0B23452g	318.517	41.5062	148.443	1.70864	1.94655e-08	hypothetical protein conserved in the Yarrowia clade
YALI0C01199g	117.586	43.4178	310.787	2.76383	6.66377e-42	hypothetical protein conserved in the Yarrowia clade
YALI0C03091g	112.232	8.86341	37.1384	1.80648	3.48391e-09	hypothetical protein conserved in the Yarrowia clade
YALI0C04389g	3239.38	759.543	8232.71	3.35269	1.53811e-72	some similarities with uniprot|Q6CBG3 Yarrowia lipolytica YALI0C19107g
YALI0C07458g	423.825	167.453	863.005	2.3016	5.65806e-34	uniprot|Q6CCQ6 Yarrowia lipolytica YALI0C07458g MATB2 Mating type B protein 2
YALI0C07480g	1435.64	545.592	2755.25	2.30202	6.99715e-59	uniprot|Q707X9 Yarrowia lipolytica YALI0C07480g MATB1 Mating type B protein 1
YALI0C08473g	5205.51	842.734	12565.2	3.54842	1.55259e-24	weakly similar to uniprot|Q6CCI6 Yarrowia liplytica YALI0C09031g
YALI0C09031g	283.155	78.4755	398.283	2.23801	7.40894e-21	weakly similar to uniprot|Q6CCL1 Yarrowia lipolytica YALI0C08473g
YALI0C11407g	9591.39	4596.48	13633.2	1.5571	1.10557e-54	uniprot|Q6CC91 Yarrowia lipolytica YALI0C11407g ACC1 Acetyl-CoA-carboxylase
YALI0C15004g	146.362	46.3583	139.103	1.54258	3.82614e-15	The N-terminal part is highly similar to uniprot|Q6CE66 Yarrowia lipolytica YALI0B18194g
YALI0C15268g	791.637	355.913	1179	1.71884	4.85564e-84	similar to uniprot|Q6C0U4 Yarrowia lipolytica YALI0F21703g
YALI0C15488g	1994.64	162.753	1577.03	3.13948	5.97259e-44	similar to uniprot|P36035 Saccharomyces cerevisiae YKL217w JEN1 carboxylic acid transporter protein
YALI0C17413g	37.731	6.96718	33.1901	1.86687	3.12856e-06	some similarities with uniprot|Q6C822 Yarrowia lipolytica YALI0D23419g
YALI0C22748g	1649.72	694.613	2129.61	1.58297	6.97302e-21	similar to uniprot|Q9WXD6 Brevibacterium linens 1, 4-butanediol diacrylate esterase
YALI0C23298g	36.5325	13.5692	48.9983	1.68558	3.64597e-07	similar to uniprot|Q96VC8 Yarrowia lipolytica YALI0C23617g GPR1 Glyoxylate pathway regulator
YALI0D00363g	68.4537	13.8341	97.8831	2.55759	1.4982e-15	similar to uniprot|C4Y737 Clavispora lusitaniae hypothetical protein CLUG_03971
YALI0D09185g	1365.42	751.057	2574.89	1.76474	4.29447e-63	some similarities with uniprot|P32323 Saccharomyces cerevisiae YNR044W (ohnolog of YCR089W) AGA1 a-agglutinin anchor subunit
YALI0D10043g	506.177	84.1226	383.094	2.12688	1.62041e-33	similar to uniprot|Q86ZH9 Neurospora crassa 64C2.200 putative tartrate transporter
YALI0D14872g	153.996	58.9483	197.954	1.69627	6.17723e-18	weakly similar to uniprot|Q9P6I9 Schizosaccharomyces pombe Putative transcriptional activator, zinc finger containing
YALI0D17248g	512.71	172.993	585.695	1.66195	9.57585e-10	no similarity
YALI0D17270g	149.784	65.5481	217.134	1.6834	1.02548e-16	weakly similar to uniprot|Q12303 Saccharomyces cerevisiae YLR121c YPS3 GPI-anchored aspartyl protease 3 (yapsin 3)
YALI0D17292g	1507.19	802.959	2906.42	1.81386	1.48919e-23	hypothetical protein conserved in the Yarrowia clade
YALI0D17622g	46.2585	8.34448	43.9291	2.01121	6.16731e-07	similar to uniprot|V2WRZ6 Moniliophthora roreri family taurine
YALI0D19602g	677.312	409.383	1195.25	1.5367	1.0112e-62	similar to uniprot|F0XBD7 Grosmannia clavigera alpha-l-rhamnosidase
YALI0E05313g	163.935	42.83	158.953	1.83794	2.22587e-22	similar to uniprot|Q08777 Saccharomyces cerevisiae YOR306c
YALI0E07766g	65.7543	14.5838	79.2875	2.15436	1.1163e-09	uniprot|Q6C6P0 Yarrowia lipolytica YALI0E07766g ADH5 Alcohol dehydrogenase I
YALI0E11319g	123.555	40.4775	166.675	1.98615	2.91362e-21	hypothetical protein conserved in the Yarrowia clade
YALI0E16533g	4259.32	802.303	9000.99	3.42687	8.09979e-111	weakly similar to uniprot|P01149 Saccharomyces cerevisiae YPL187W (ohnolog of YGL089C) MFalpha1 mating pheromone alpha-1 precursor
YALI0E17435g	1213.95	1.7197	42.1378	3.29225	4.54574e-17	hypothetical protein conserved in the Yarrowia clade
YALI0E23474g	320.103	104.353	394.506	1.86395	2.13256e-23	uniprot|O74129 Yarrowia lipolytica YALI0E23474g ALK3 n-alkane inducible cytochrome P455
YALI0E23859g	208.66	49.8225	571.826	3.41415	1.26926e-61	similar to uniprot|P38361 Saccharomyces cerevisiae YBR296c PHO89 Na+-coupled phosphate transport protein, high affinity
YALI0F11913g	1595.5	237.602	3077.16	3.62975	1.50119e-123	similar to uniprot|P06783 Saccharomyces cerevisiae YKL178c STE3 pheromone a-factor receptor and LLA- IPF8120.1
YALI0F14113g	82.7263	42.7095	187.883	2.07299	1.1341e-22	similar to uniprot|O74207 Candida albicans Phospholipase B
YALI0F15653g	234.743	25.5237	260.94	3.2346	1.41522e-52	some similarities with uniprot|P08640 Saccharomyces cerevisiae YIR019c STA1 extracellular alpha-1, 4-glucan glucosidase
YALI0F16225g	264.421	32.6606	301.741	2.95633	3.23966e-22	similar to uniprot|Q96VC8 Yarrowia lipolytica YALI0C23617g GPR1 Glyoxylate pathway regulator
YALI0F21285g	102.586	29.2487	185.8	2.58209	7.70137e-31	hypothetical protein conserved in the Yarrowia clade
YALI0F21923g	139.593	28.5904	164.24	2.3119	1.89997e-13	some similarities with uniprot|Q00170 Emericella nidulans Regulatory protein
YALI0F22825g	101.9	27.0955	99.5294	1.74645	7.85076e-10	similar to uniprot|Q12358 Saccharomyces cerevisiae YLL057c
YALI0F28193g	893.098	301.145	1222.74	1.96263	6.8251e-23	similar to uniprot|P53322 Saccharomyces cerevisiae YGR260w TNA1 similarity to allantoate transport protein
YALI0F28666g	104.561	19.2903	99.8762	2.22995	2.29359e-16	similar to uniprot|Q9HFC9 Yarrowia lipolytica YALI0C18481g MTP4 Metallothionein-IV
YALI0F31581g	940.614	338.058	1096.76	1.65769	9.60774e-21	hypothetical protein conserved in the Yarrowia clade
*baseMean is the mean of the normalized count values (DEseq2 Size factor) of the five strains

## Sheet: Mago down
Exon junction complex components Y14 and Mago still play a role in budding yeast
Anita Boisramé, Hugo Devillers, Djamila Onésime, François Brunel, Juliette Pouch, Mathieu Piot, and Cécile Neuvéglise
Supplementary Table S6D: List of genes with significant down-expression change in mago mutant
Gene	baseMean*	ΔKu70LEU2Mean	MagoMean	log2FoldChange	padj	Annotation
YALI0A00682g	443.497	771.402	221.883	-1.7761	8.389e-34	hypothetical protein conserved in the Yarrowia clade
YALI0A03179g	583.179	818.364	254.643	-1.59506	6.31071e-09	hypothetical protein conserved in the Yarrowia clade
YALI0A09933g	15080.7	19058	5101.81	-1.83097	2.56494e-16	highly similar to uniprot|P0CX87 Saccharomyces cerevisiae YDL133C-A (ohnolog of YDL184C) RPL41B Ribosomal protein L47 of the large (60S) ribosomal subunit
YALI0B04796g	1375.14	2798.24	904.153	-1.60003	4.60775e-23	some similarities with uniprot|P35198 Saccharomyces cerevisiae YDR277C (ohnolog of YOR047C) MTH1 protein
YALI0B04847g	446.147	580.342	195.427	-1.54399	1.29116e-28	highly similar to uniprot|Q3E834 Saccharomyces cerevisiae YER074W-A YOS1 Hypothetical ORF
YALI0B06413g	6481.15	14198.3	3825.56	-1.8457	1.55593e-23	similar to uniprot|Q03558 Saccharomyces cerevisiae YHR179w OYE2 NADPH dehydrogenase (old yellow enzyme), isoform 1
YALI0B07403g	1423.94	2590.11	458.295	-2.39186	2.01949e-23	some similarities with uniprot|P38195 Saccharomyces cerevisiae YBL043W (ohnolog of YJR115W) ECM13 involved in cell wall structure of biosynthesis
YALI0B18986g	1658.76	2729.12	907.055	-1.56192	3.10517e-23	similar to uniprot|Q9C101 Schizosaccharomyces pombe Putative membrane transporter
YALI0B19250g	2140.1	2378.92	724.405	-1.67807	2.41089e-22	weakly similar to uniprot|P38731 Saccharomyces cerevisiae YHL040c ARN1 ferrichrome-type siderophore transporter
YALI0B19778g	6097.47	9316.25	2058.01	-2.16059	2.60864e-92	hypothetical protein conserved in the Yarrowia clade
YALI0B20306g	4149.47	6809.64	1382.1	-2.26091	1.10306e-48	uniprot|Q6CDY2 Yarrowia lipolytica YALI0B20306g PIR1 Covalently-linked cell wall protein
YALI0C02981g	3858.81	5820.94	588.002	-2.97405	3.75914e-17	weakly similar to uniprot|P47000 Saccharomyces cerevisiae YJL159W (ohnolog of YKL163W) HSP150 member of the PIR1P/HSP150P/PIR3P family
YALI0C04411g	229.699	333.216	69.1564	-2.20979	9.31019e-31	similar to uniprot|P38925 Saccharomyces cerevisiae YOL122C SMF1 Divalent metal ion transporter with a broad specificity for di-valent and tri-valent metals
YALI0C07656g	1994.17	4665.35	1602.13	-1.5208	7.93376e-28	weakly similar to uniprot|G1XA84 Arthrobotrys oligospora AOL_s00076g542 hypothetical protein
YALI0C14674g	1286.83	3244.35	912.472	-1.75014	4.62809e-12	no similarity
YALI0D00132g	251.168	669.165	66.9366	-3.17068	3.0429e-35	similar to uniprot|Q9P3B9 Neurospora crassa B7N4.050 Related to myo-inositol transport protein ITR1
YALI0D01111g	348.514	882.293	130.233	-2.65853	1.3507e-30	similar to uniprot|P39932 Saccharomyces cerevisiae YDR536w STL1 member of the sugar permease family
YALI0D02695g	88.4536	123.762	37.616	-1.6337	2.66817e-11	hypothetical protein conserved in the Yarrowia clade
YALI0D06149g	239.387	372.36	105.356	-1.77878	1.0428e-20	similar to uniprot|P47032 Saccharomyces cerevisiae YJL079C (ohnolog of YKR013W) PRY1 protein precursor (Pathogen related in Sc 1)
YALI0D07062g	323.684	560.231	160.853	-1.72275	1.82394e-12	similar to uniprot|P53111 Saccharomyces cerevisiae YGL157w ARI1 NADPH-dependent aldehyde reductase
YALI0D07898g	4127.79	6764.64	2027.42	-1.72646	2.69085e-67	hypothetical protein conserved in the Yarrowia clade
YALI0D10131g	69854.3	139312	46121.6	-1.58391	1.47402e-60	uniprot|Q6C9L5 Yarrowia lipolytica YALI0D10131g PDC1 Pyruvate decarboxylase, putative
YALI0D10967g	4681.48	9891.29	2508.73	-1.93501	6.35187e-28	similar to uniprot|Q92389 Yarrowia lipolytica YALI0B05654g AXP1 Acid extracellular protease precursor
YALI0D14674g	48.9519	79.3082	24.3784	-1.6333	5.56734e-12	weakly similar to uniprot|O74959 Schizosaccharomyces pombe Hypothetical short chain dehydrogenase
YALI0D20526g	64799.5	129364	44624.5	-1.51331	1.05278e-26	weakly similar to uniprot|P22943 Saccharomyces cerevisiae YFL014W HSP12 Plasma membrane localized protein that protects membranes from desiccation
YALI0D23947g	8273.12	18251.1	6207.27	-1.53207	1.02058e-25	some similarities with uniprot|P25386 Saccharomyces cerevisiae YDL058w USO1 intracellular protein transport protein
YALI0D24145g	675.328	1133.12	320.342	-1.58352	0.000163982	weakly similar to uniprot|Q08991 Saccharomyces cerevisiae YPL279C
YALI0D26664g	515.432	664.258	0.665586	-7.12888	1.73455e-101	similar to uniprot|O23676 Arabidopsis thaliana Mago nashi protein
YALI0E02024g	15588.2	47666.3	10328.7	-2.16052	2.6094e-37	hypothetical protein conserved in the Yarrowia clade
YALI0E03740g	2616.73	4728.03	1514.97	-1.60889	3.16772e-22	weakly similar to uniprot|Q12489 Saccharomyces cerevisiae YDL012C (ohnolog of YBR016W) Plasma membrane protein of unknown function; may contribute to Non- homologous end-joining (NHEJ)
YALI0E06589g	4233.64	7242.78	1689.14	-1.95136	4.39202e-10	similar to uniprot|Q6C1D8 Yarrowia lipolytica YALI0F17182g, Polyketide cyclase/dehydratase domain containing protein
YALI0E07205g	168.45	346.173	96.2802	-1.80442	7.59615e-19	similar to uniprot|P32837 Saccharomyces cerevisiae YDL210w UGA4 GABA-specific high-affinity permease
YALI0E11517g	6001.39	7221.07	1199.78	-2.52362	1.649e-42	weakly similar to uniprot|Q8TFK5 Yarrowia lipolytica YALI0E18788g CWP1 Cell wall protein of the PIR family
YALI0E18788g	6218.03	11916.4	2788.38	-2.05686	3.9258e-38	uniprot|Q8TFK5 Yarrowia lipolytica YALI0E18788g CWP1 GPI-anchored cell wall protein
YALI0E19294g	285.612	239.784	62.2091	-1.88913	2.3033e-18	similar to uniprot|Q06593 Saccharomyces cerevisiae YPR194c OPT2 Oligopeptide transporter
YALI0E20691g	278.719	421.359	127.998	-1.66876	3.26352e-16	uniprot|Q6C564 Yarrowia lipolytica YALI0E20691g DAK1 Dihydroxyacetone kinase
YALI0E31108g	489.754	521.42	36.1764	-3.75636	3.44744e-96	weakly similar to uniprot|Q8TFK5 Yarrowia lipolytica YALI0E18788g CWP1 Cell wall protein of the PIR family
YALI0E32901g	113.086	122.372	9.23256	-3.18261	1.36795e-15	similar to uniprot|P36035 Saccharomyces cerevisiae YKL217w JEN1 carboxylic acid transporter protein
YALI0E33891g	11047.3	25960.1	3965.02	-2.50749	4.61526e-15	no similarity
YALI0E34265g	6102.03	17158	3129.47	-2.37535	4.9344e-29	similar to uniprot|P06115 Saccharomyces cerevisiae YGR088w CTT1 catalase T, cytosolic
YALI0E34749g	22940.9	61005.6	11301.4	-2.40334	1.61273e-79	uniprot|Q6C3H7 Yarrowia lipolytica YALI0E34749g CTT1 Catalase T
YALI0F00682g	26849.5	56807.1	13091.6	-2.07623	3.09512e-37	similar to uniprot|Q04432 Saccharomyces cerevisiae YDR533c hypothetical protein
YALI0F01408g	1071.99	2340.12	574.77	-1.98514	2.25076e-31	similar to uniprot|E4UP80 Arthroderma gypseum YeeE/YedE family integral membrane protein
YALI0F01606g	983.434	2724.37	367.86	-2.65199	1.67887e-15	uniprot|Q6C394 Yarrowia lipolytica YALI0F01606g DAK3 dihydroxyacetone kinase
YALI0F01628g	410.172	1005.8	143.975	-2.64661	1.28167e-21	similar to uniprot|E7A200 Sporisorium reilianum probable ribose-5-phosphate isomerase
YALI0F01650g	1816.8	4518.97	701.484	-2.59989	9.05018e-35	weakly similar to uniprot|P32573 Saccharomyces cerevisiae YNL202w SPS19 peroxisomal 2,4-dienoyl-CoA reductase
YALI0F02211g	158.27	382.476	61.2648	-2.48376	1.1781e-17	similar to uniprot|A5E4X9 Lodderomyces elongisporus D-arabinitol 2-dehydrogenase
YALI0F05016g	1451.28	2691.54	862.267	-1.62952	7.69926e-52	hypothetical protein conserved in the Yarrowia clade
YALI0F05852g	1784.38	4508.35	1506.07	-1.57025	3.26414e-51	some similarities with uniprot|Q98S43 Guillardia theta AMP-activated protein kinase, beta 2 non-catalytic SU and other 5'-AMP-activated protein kinases, beta subunits
YALI0F18084g	2681.22	5800.8	1860.48	-1.59132	1.32961e-14	similar to uniprot|Q9P3B9 Neurospora crassa B7N4.050 Related to myo-inositol transport protein ITR1
YALI0F18282g	5661.85	12081.8	957.024	-3.52879	6.52059e-60	weakly similar to uniprot|Q8TFK5 Yarrowia lipolytica YALI0E18788g CWP1 Cell wall protein of the PIR family
YALI0F18304g	34.987	53.227	12.9698	-1.89455	1.316e-09	hypothetical protein conserved in the Yarrowia clade
YALI0F22187g	11079.3	37707.8	7972.12	-2.18167	2.73257e-29	some similarities with uniprot|Q7S1U2 Neurospora crassa NCU09057.1 hypothetical protein
YALI0F22561g	553.086	752.339	259.629	-1.51158	7.9727e-22	hypothetical protein conserved in the Yarrowia clade
YALI0F24409g	6600.38	12541.9	4293.81	-1.53468	1.2616e-50	weakly similar to uniprot|P53721 Saccharomyces cerevisiae YNR018w
YALI0F24937g	13797.8	31874.1	9168.23	-1.77012	4.83347e-34	similar to uniprot|P53111 Saccharomyces cerevisiae YGL157w ARI1 NADPH-dependent aldehyde reductase
YALI0F30547g	83.1753	111.691	24.7669	-2.07411	2.78759e-17	similar to uniprot|P39721 Saccharomyces cerevisiae YAL049c unknown function
*baseMean is the mean of the normalized count values (DEseq2 Size factor) of the five strains

## Sheet: Common-up
Exon junction complex components Y14 and Mago still play a role in budding yeast
Anita Boisramé, Hugo Devillers, Djamila Onésime, François Brunel, Juliette Pouch, Mathieu Piot, and Cécile Neuvéglise
Supplementary Table S6E: List of up-expressed genes in both y14 and mago mutants
	Y14 up					mago up
Gene	baseMean*	ΔKu70LEU2Mean	Y14Mean	log2FoldChange	padj	baseMean	ΔKu70LEU2Mean	MagoMean	log2FoldChange	padj	Annotation
YALI0A00154g	362.445	46.1799	713.522	3.47365	6.46463e-21	362.445	46.1799	161.547	1.55606	9.13811e-05	similar to uniprot|Q6BZL9 Debaryomyces hansenii DEHA2A00374g
YALI0A08008g	46.0366	11.5959	105.871	2.97233	1.18828e-22	46.0366	11.5959	73.5072	2.45651	5.98046e-15	hypothetical protein conserved in the Yarrowia clade
YALI0A09383g	141.476	18.5458	499.58	4.56984	1.06724e-87	141.476	18.5458	90.1267	2.14217	7.39397e-18	weakly similar to uniprot|Q9P6J0 Saccharomyces cerevisiae YGR260w TNA1 related to allantoate transport protein
YALI0A13497g	48.0923	12.2917	40.9597	1.60379	1.09587e-07	48.0923	12.2917	58.2341	2.07133	5.30434e-12	highly similar to uniprot|Q6CFK4 Yarrowia lipolytica YALI0B06160g
YALI0B15059g	19982.8	9424.72	26866.3	1.50303	1.33804e-69	19982.8	9424.72	29262.7	1.62565	8.05744e-80	uniprot|P34229 Yarrowia lipolytica YALI0B15059g FAS1 Fatty acid synthase subunit beta, putative
YALI0B22506g	864.668	238.323	1140.64	2.14459	1.86634e-17	864.668	238.323	1778.57	2.75575	4.80681e-27	highly similar to uniprot|Q9Y790 Mycosphaerella graminicola NAD-dependent formate dehydrogenase
YALI0B23452g	318.517	41.5062	1223.99	4.6033	5.14845e-59	318.517	41.5062	148.443	1.70864	1.94655e-08	hypothetical protein conserved in the Yarrowia clade
YALI0C03091g	112.232	8.86341	435.823	5.30278	7.02425e-88	112.232	8.86341	37.1384	1.80648	3.48391e-09	hypothetical protein conserved in the Yarrowia clade
YALI0C09031g	283.155	78.4755	341.213	2.02552	7.25878e-18	283.155	78.4755	398.283	2.23801	7.40894e-21	weakly similar to uniprot|Q6CCL1 Yarrowia lipolytica YALI0C08473g
YALI0C11407g	9591.39	4596.48	14383	1.63382	2.15125e-61	9591.39	4596.48	13633.2	1.5571	1.10557e-54	uniprot|Q6CC91 Yarrowia lipolytica YALI0C11407g ACC1 Acetyl-CoA-carboxylase
YALI0C15488g	1994.64	162.753	5671.2	4.92256	1.77589e-109	1994.64	162.753	1577.03	3.13948	5.97259e-44	similar to uniprot|P36035 Saccharomyces cerevisiae YKL217w JEN1 carboxylic acid transporter protein
YALI0C17413g	37.731	6.96718	48.1461	2.34635	5.59729e-10	37.731	6.96718	33.1901	1.86687	3.12856e-06	some similarities with uniprot|Q6C822 Yarrowia lipolytica YALI0D23419g
YALI0C23298g	36.5325	13.5692	46.2485	1.61791	5.0353e-07	36.5325	13.5692	48.9983	1.68558	3.64597e-07	similar to uniprot|Q96VC8 Yarrowia lipolytica YALI0C23617g GPR1 Glyoxylate pathway regulator
YALI0D00363g	68.4537	13.8341	118.267	2.82144	1.46105e-19	68.4537	13.8341	97.8831	2.55759	1.4982e-15	similar to uniprot|C4Y737 Clavispora lusitaniae hypothetical protein CLUG_03971
YALI0D10043g	506.177	84.1226	1401.1	3.96952	1.74754e-121	506.177	84.1226	383.094	2.12688	1.62041e-33	similar to uniprot|Q86ZH9 Neurospora crassa 64C2.200 putative tartrate transporter
YALI0D14872g	153.996	58.9483	334.177	2.44497	1.97632e-38	153.996	58.9483	197.954	1.69627	6.17723e-18	weakly similar to uniprot|Q9P6I9 Schizosaccharomyces pombe Putative transcriptional activator, zinc finger containing
YALI0D17248g	512.71	172.993	689.388	1.88126	6.9042e-13	512.71	172.993	585.695	1.66195	9.57585e-10	no similarity
YALI0D17622g	46.2585	8.34448	96.4062	3.06674	5.3807e-16	46.2585	8.34448	43.9291	2.01121	6.16731e-07	similar to uniprot|V2WRZ6 Moniliophthora roreri family taurine
YALI0E05313g	163.935	42.83	318.64	2.82537	8.97845e-56	163.935	42.83	158.953	1.83794	2.22587e-22	similar to uniprot|Q08777 Saccharomyces cerevisiae YOR306c
YALI0E07766g	65.7543	14.5838	112.353	2.61881	1.11727e-14	65.7543	14.5838	79.2875	2.15436	1.1163e-09	uniprot|Q6C6P0 Yarrowia lipolytica YALI0E07766g ADH5 Alcohol dehydrogenase I
YALI0E17435g	1213.95	1.7197	6013.14	10.3557	3.47324e-179	1213.95	1.7197	42.1378	3.29225	4.54574e-17	hypothetical protein conserved in the Yarrowia clade
YALI0E23474g	320.103	104.353	492.696	2.18126	6.6018e-33	320.103	104.353	394.506	1.86395	2.13256e-23	uniprot|O74129 Yarrowia lipolytica YALI0E23474g ALK3 n-alkane inducible cytochrome P455
YALI0F16225g	264.421	32.6606	679.986	4.06362	8.35312e-43	264.421	32.6606	301.741	2.95633	3.23966e-22	similar to uniprot|Q96VC8 Yarrowia lipolytica YALI0C23617g GPR1 Glyoxylate pathway regulator
YALI0F21923g	139.593	28.5904	334.511	3.28304	1.57032e-27	139.593	28.5904	164.24	2.3119	1.89997e-13	some similarities with uniprot|Q00170 Emericella nidulans Regulatory protein
YALI0F22825g	101.9	27.0955	171.675	2.50947	1.33367e-20	101.9	27.0955	99.5294	1.74645	7.85076e-10	similar to uniprot|Q12358 Saccharomyces cerevisiae YLL057c
YALI0F31581g	940.614	338.058	1904.67	2.43775	2.36115e-45	940.614	338.058	1096.76	1.65769	9.60774e-21	hypothetical protein conserved in the Yarrowia clade
*baseMean is the mean of the normalized count values (DEseq2 Size factor) of the five strains

## Sheet: Common-down
Exon junction complex components Y14 and Mago still play a role in budding yeast
Anita Boisramé, Hugo Devillers, Djamila Onésime, François Brunel, Juliette Pouch, Mathieu Piot, and Cécile Neuvéglise
Supplementary Table S6F: List of down-expressed genes in both y14 and mago mutants
	y14 down					mago down
Gene	baseMean*	ΔKu70LEU2Mean	Y14Mean	log2FoldChange	padj	baseMean	ΔKu70LEU2Mean	MagoMean	log2FoldChange	padj	Annotation
YALI0A03179g	583.179	818.364	181.4	-2.04727	1.45466e-14	583.179	818.364	254.643	-1.59506	6.31071e-09	hypothetical protein conserved in the Yarrowia clade
YALI0B04796g	1375.14	2798.24	478.052	-2.4944	1.45552e-54	1375.14	2798.24	904.153	-1.60003	4.60775e-23	some similarities with uniprot|P35198 Saccharomyces cerevisiae YDR277C (ohnolog of YOR047C) MTH1 protein
YALI0B06413g	6481.15	14198.3	559.053	-4.54172	7.84568e-137	6481.15	14198.3	3825.56	-1.8457	1.55593e-23	similar to uniprot|Q03558 Saccharomyces cerevisiae YHR179w OYE2 NADPH dehydrogenase (old yellow enzyme), isoform 1
YALI0C02981g	3858.81	5820.94	1550.93	-1.72538	6.84089e-07	3858.81	5820.94	588.002	-2.97405	3.75914e-17	weakly similar to uniprot|P47000 Saccharomyces cerevisiae YJL159W (ohnolog of YKL163W) HSP150 member of the PIR1P/HSP150P/PIR3P family
YALI0C04411g	229.699	333.216	58.7822	-2.40059	7.24955e-35	229.699	333.216	69.1564	-2.20979	9.31019e-31	similar to uniprot|P38925 Saccharomyces cerevisiae YOL122C SMF1 Divalent metal ion transporter with a broad specificity for di-valent and tri-valent metals
YALI0C07656g	1994.17	4665.35	453.564	-3.30741	2.39044e-123	1994.17	4665.35	1602.13	-1.5208	7.93376e-28	weakly similar to uniprot|G1XA84 Arthrobotrys oligospora AOL_s00076g542 hypothetical protein
YALI0C14674g	1286.83	3244.35	25.5143	-6.47941	7.56641e-122	1286.83	3244.35	912.472	-1.75014	4.62809e-12	no similarity
YALI0D00132g	251.168	669.165	110.625	-2.47017	2.15965e-23	251.168	669.165	66.9366	-3.17068	3.0429e-35	similar to uniprot|Q9P3B9 Neurospora crassa B7N4.050 Related to myo-inositol transport protein ITR1
YALI0D01111g	348.514	882.293	199.274	-2.06109	6.43322e-20	348.514	882.293	130.233	-2.65853	1.3507e-30	similar to uniprot|P39932 Saccharomyces cerevisiae YDR536w STL1 member of the sugar permease family
YALI0D07898g	4127.79	6764.64	631.678	-3.38727	1.2119e-239	4127.79	6764.64	2027.42	-1.72646	2.69085e-67	hypothetical protein conserved in the Yarrowia clade
YALI0D10131g	69854.3	139312	5473.69	-4.63627	0	69854.3	139312	46121.6	-1.58391	1.47402e-60	uniprot|Q6C9L5 Yarrowia lipolytica YALI0D10131g PDC1 Pyruvate decarboxylase, putative
YALI0D10967g	4681.48	9891.29	478.438	-4.25942	7.88665e-130	4681.48	9891.29	2508.73	-1.93501	6.35187e-28	similar to uniprot|Q92389 Yarrowia lipolytica YALI0B05654g AXP1 Acid extracellular protease precursor
YALI0D23947g	8273.12	18251.1	5699.91	-1.65244	8.18821e-31	8273.12	18251.1	6207.27	-1.53207	1.02058e-25	some similarities with uniprot|P25386 Saccharomyces cerevisiae YDL058w USO1 intracellular protein transport protein
YALI0D24145g	675.328	1133.12	315.641	-1.59941	5.95213e-05	675.328	1133.12	320.342	-1.58352	0.000163982	weakly similar to uniprot|Q08991 Saccharomyces cerevisiae YPL279C
YALI0E02024g	15588.2	47666.3	4937.42	-3.20186	1.50616e-82	15588.2	47666.3	10328.7	-2.16052	2.6094e-37	hypothetical protein conserved in the Yarrowia clade
YALI0E06589g	4233.64	7242.78	279.608	-4.32467	1.46574e-46	4233.64	7242.78	1689.14	-1.95136	4.39202e-10	similar to uniprot|Q6C1D8 Yarrowia lipolytica YALI0F17182g, Polyketide cyclase/dehydratase domain containing protein
YALI0E07205g	168.45	346.173	44.3192	-2.83066	9.74479e-39	168.45	346.173	96.2802	-1.80442	7.59615e-19	similar to uniprot|P32837 Saccharomyces cerevisiae YDL210w UGA4 GABA-specific high-affinity permease
YALI0E18788g	6218.03	11916.4	1140.99	-3.31983	1.616e-98	6218.03	11916.4	2788.38	-2.05686	3.9258e-38	uniprot|Q8TFK5 Yarrowia lipolytica YALI0E18788g CWP1 GPI-anchored cell wall protein
YALI0E19294g	285.612	239.784	29.9005	-2.82144	1.59176e-33	285.612	239.784	62.2091	-1.88913	2.3033e-18	similar to uniprot|Q06593 Saccharomyces cerevisiae YPR194c OPT2 Oligopeptide transporter
YALI0E33891g	11047.3	25960.1	768.656	-4.66761	4.53674e-51	11047.3	25960.1	3965.02	-2.50749	4.61526e-15	no similarity
YALI0E34265g	6102.03	17158	394.924	-5.24558	9.43164e-137	6102.03	17158	3129.47	-2.37535	4.9344e-29	similar to uniprot|P06115 Saccharomyces cerevisiae YGR088w CTT1 catalase T, cytosolic
YALI0E34749g	22940.9	61005.6	3524.63	-4.06211	1.38483e-226	22940.9	61005.6	11301.4	-2.40334	1.61273e-79	uniprot|Q6C3H7 Yarrowia lipolytica YALI0E34749g CTT1 Catalase T
YALI0F00682g	26849.5	56807.1	5808.83	-3.22428	2.69414e-90	26849.5	56807.1	13091.6	-2.07623	3.09512e-37	similar to uniprot|Q04432 Saccharomyces cerevisiae YDR533c hypothetical protein
YALI0F01408g	1071.99	2340.12	77.6802	-4.76193	4.12849e-143	1071.99	2340.12	574.77	-1.98514	2.25076e-31	similar to uniprot|E4UP80 Arthroderma gypseum YeeE/YedE family integral membrane protein
YALI0F01606g	983.434	2724.37	290.627	-2.95692	9.38979e-20	983.434	2724.37	367.86	-2.65199	1.67887e-15	uniprot|Q6C394 Yarrowia lipolytica YALI0F01606g DAK3 dihydroxyacetone kinase
YALI0F01628g	410.172	1005.8	244.151	-1.9286	1.00768e-12	410.172	1005.8	143.975	-2.64661	1.28167e-21	similar to uniprot|E7A200 Sporisorium reilianum probable ribose-5-phosphate isomerase
YALI0F01650g	1816.8	4518.97	997.999	-2.10704	4.26279e-24	1816.8	4518.97	701.484	-2.59989	9.05018e-35	weakly similar to uniprot|P32573 Saccharomyces cerevisiae YNL202w SPS19 peroxisomal 2,4-dienoyl-CoA reductase
YALI0F02211g	158.27	382.476	86.0829	-2.01657	8.49022e-13	158.27	382.476	61.2648	-2.48376	1.1781e-17	similar to uniprot|A5E4X9 Lodderomyces elongisporus D-arabinitol 2-dehydrogenase
YALI0F05852g	1784.38	4508.35	616.733	-2.84372	2.44138e-157	1784.38	4508.35	1506.07	-1.57025	3.26414e-51	some similarities with uniprot|Q98S43 Guillardia theta AMP-activated protein kinase, beta 2 non-catalytic SU and other 5'-AMP-activated protein kinases, beta subunits
YALI0F18084g	2681.22	5800.8	852.105	-2.67899	1.84717e-40	2681.22	5800.8	1860.48	-1.59132	1.32961e-14	similar to uniprot|Q9P3B9 Neurospora crassa B7N4.050 Related to myo-inositol transport protein ITR1
YALI0F22187g	11079.3	37707.8	1685.79	-4.35785	1.03201e-115	11079.3	37707.8	7972.12	-2.18167	2.73257e-29	some similarities with uniprot|Q7S1U2 Neurospora crassa NCU09057.1 hypothetical protein
YALI0F24409g	6600.38	12541.9	1464.47	-3.07064	1.36367e-196	6600.38	12541.9	4293.81	-1.53468	1.2616e-50	weakly similar to uniprot|P53721 Saccharomyces cerevisiae YNR018w
YALI0F24937g	13797.8	31874.1	1431.84	-4.40281	6.06618e-206	13797.8	31874.1	9168.23	-1.77012	4.83347e-34	similar to uniprot|P53111 Saccharomyces cerevisiae YGL157w ARI1 NADPH-dependent aldehyde reductase
*baseMean is the mean of the normalized count values (DEseq2 Size factor) of the five strains

## Sheet: Mago up - Y14 down
Exon junction complex components Y14 and Mago still play a role in budding yeast
Anita Boisramé, Hugo Devillers, Djamila Onésime, François Brunel, Juliette Pouch, Mathieu Piot, and Cécile Neuvéglise
Supplementary Table S6G: List of genes down-expressed in y14 and up-expressed in mago
	mago up					y14 down
Gene	baseMean*	ΔKu70LEU2Mean	Y14Mean	log2FoldChange	padj	baseMean	ΔKu70LEU2Mean	MagoMean	log2FoldChange	padj	Annotation
YALI0A00176g	3330.63	1149.24	84.008	-3.66442	1.35898e-95	3330.63	1149.24	5452.58	2.20697	1.6649e-45	weakly similar to uniprot|P08640 Saccharomyces cerevisiae YIR019c MUC1 GPI-anchored cell surface glycoprotein (flocculin) required for pseudohyphal formation, invasive growth, flocculation, and biofilms
YALI0A01848g	321.263	146.86	10.3003	-3.45148	2.69475e-43	321.263	146.86	803.078	2.42644	2.05274e-84	weakly similar to uniprot|Q6C8F9 Yarrowia lipolytica YALI0D19998g, Ribulose bisphosphate carboxylase domain containing protein
YALI0A12705g	620.857	232.172	24.2318	-3.0517	1.88258e-61	620.857	232.172	942.207	2.00985	8.54913e-91	similar to uniprot|Q9UST8 Schizosaccharomyces pombe Ribonuclease H
YALI0B19492g	395.912	138.18	31.7688	-2.05953	9.67365e-31	395.912	138.18	795.008	2.51044	2.7164e-122	similar to uniprot|P19145 Saccharomyces cerevisiae YKR039w Gap1 general amino acid permease
YALI0C04389g	3239.38	759.543	44.1755	-3.88152	8.84229e-72	3239.38	759.543	8232.71	3.35269	1.53811e-72	some similarities with uniprot|Q6CBG3 Yarrowia lipolytica YALI0C19107g
YALI0C07458g	423.825	167.453	48.0277	-1.69455	7.39463e-15	423.825	167.453	863.005	2.3016	5.65806e-34	uniprot|Q6CCQ6 Yarrowia lipolytica YALI0C07458g MATB2 Mating type B protein 2
YALI0C07480g	1435.64	545.592	16.806	-4.66126	5.27261e-96	1435.64	545.592	2755.25	2.30202	6.99715e-59	uniprot|Q707X9 Yarrowia lipolytica YALI0C07480g MATB1 Mating type B protein 1
YALI0C08473g	5205.51	842.734	119.224	-2.48261	7.67464e-13	5205.51	842.734	12565.2	3.54842	1.55259e-24	weakly similar to uniprot|Q6CCI6 Yarrowia liplytica YALI0C09031g
YALI0C15268g	791.637	355.913	61.5445	-2.46963	9.39904e-74	791.637	355.913	1179	1.71884	4.85564e-84	similar to uniprot|Q6C0U4 Yarrowia lipolytica YALI0F21703g
YALI0D09185g	1365.42	751.057	32.2799	-4.33282	1.37003e-140	1365.42	751.057	2574.89	1.76474	4.29447e-63	some similarities with uniprot|P32323 Saccharomyces cerevisiae YNR044W (ohnolog of YCR089W) AGA1 a-agglutinin anchor subunit
YALI0D17270g	149.784	65.5481	10.1858	-2.37599	3.12016e-16	149.784	65.5481	217.134	1.6834	1.02548e-16	weakly similar to uniprot|Q12303 Saccharomyces cerevisiae YLR121c YPS3 GPI-anchored aspartyl protease 3 (yapsin 3)
YALI0D17292g	1507.19	802.959	17.6076	-5.08957	2.95153e-98	1507.19	802.959	2906.42	1.81386	1.48919e-23	hypothetical protein conserved in the Yarrowia clade
YALI0E16533g	4259.32	802.303	100.763	-2.89022	3.09582e-63	4259.32	802.303	9000.99	3.42687	8.09979e-111	weakly similar to uniprot|P01149 Saccharomyces cerevisiae YPL187W (ohnolog of YGL089C) MFalpha1 mating pheromone alpha-1 precursor
YALI0F11913g	1595.5	237.602	37.5212	-2.51272	1.44178e-36	1595.5	237.602	3077.16	3.62975	1.50119e-123	similar to uniprot|P06783 Saccharomyces cerevisiae YKL178c STE3 pheromone a-factor receptor and LLA- IPF8120.1
*baseMean is the mean of the normalized count values (DEseq2 Size factor) of the five strains
