# Supplementary material for: Exon junction complex components Y14 and Mago still play a role in budding yeast
Source: Sci Rep. 2019 Jan 29;9:849. doi: 10.1038/s41598-018-36785-3 (PMC6351623; doi:10.1038/s41598-018-36785-3)
Supplement: Supplementary file 4 — SupplementaryTableS7 [file 41598_2018_36785_MOESM4_ESM.xlsx]

## Sheet: TableS7
Exon junction complex components Y14 and Mago still play a role in budding yeast
Anita Boisramé, Hugo Devillers, Djamila Onésime, François Brunel, Juliette Pouch, Mathieu Piot, and Cécile Neuvéglise
Supplementary Table S7: Reads mapping on DR introns of non DE genes for y14 mutant
intron_id	intronSize	baseMean,Intron*	ΔKu70LEU2-Mean,Intron	ΔY14-Mean,Intron	log2FoldChange,Intron	pAdj,Intron	mRNAsize	baseMean,mRNA*	ΔKu70LEU2-Mean,mRNA	ΔY14-Mean,mRNA	log2FoldChange,mRNA	pAdj,mRNA
YALI0A02310g_0_i1	545	532.154	455.576	105.634	2.09544	5.62282e-40	2124	28059.1	31544.9	14835.7	1.08762	5.68464e-239
YALI0A05137g_1_i1	616	224.067	258.814	67.7675	1.90292	2.36846e-23	979	1680.29	1450.93	1640.55	-0.177395	0.161704
YALI0A08077g_1_i1	671	159.335	160.251	40.1967	1.9574	5.62e-18	1750	16478.8	18277.5	11250.3	0.699326	9.4452e-80
YALI0B04246g_1_i1	145	50.5985	46.3799	12.1191	1.80372	5.51924e-08	1091	1956.32	1736.03	1149.41	0.58833	7.4386e-09
YALI0B09991g_1_i1	452	142.94	207.674	20.8873	3.21838	1.58918e-38	3972	21839.8	29895.4	11586.5	1.35793	2.06166e-44
YALI0B12540g_1_i1	462	47.1794	30.2014	6.94721	1.80713	4.58512e-06	1828	1540.05	1573.73	1021.62	0.621121	1.56706e-19
YALI0B22968g_0_i1	143	21.5343	26.6875	4.13652	2.4693	1.18793e-07	921	3137.8	3736.07	2333.47	0.674123	5.20008e-17
YALI0C06842g_0_i1	587	940.099	960.632	195.525	2.269	5.21932e-63	1612	11289.6	13151	6066.45	1.11477	2.60694e-114
YALI0C12034g_0_i1	906	368.969	521.244	119.007	2.09994	4.00213e-25	1903	60115.4	77394.4	37038.1	1.06095	4.62066e-83
YALI0C12199g_0_i1	739	692.039	970.064	146.458	2.70682	4.11634e-65	1030	6850.16	8217.16	4768.89	0.776443	3.51198e-11
YALI0C20141g_0_i1	652	75.2932	92.0506	30.3284	1.58555	2.14184e-11	1514	3018.94	3961.1	1647.23	1.26097	3.57843e-114
YALI0D04554g_0_i1	131	29.9508	31.9724	8.46739	1.75409	3.25997e-06	1668	5644.41	6891.88	4046.19	0.765755	2.34911e-27
YALI0D15873g_1_i1	72	12.1512	10.3893	1.53837	2.04093	0.000663067	811	1300.41	555.302	584.306	-0.0755642	0.596169
YALI0D23177g_1_i1	765	271.171	311.144	101.113	1.60907	2.92897e-18	2913	4352.8	5424.68	2087.08	1.35511	1.07858e-19
YALI0E03388g_2_i2	385	186.296	92.0051	28.7775	1.59456	7.96535e-13	905	6738.9	5727.39	4542.2	0.330535	0.00503715
YALI0E07623g_0_i1	568	45.629	55.5632	16.6726	1.62191	2.88632e-07	1494	7701.54	9486.05	5711.09	0.730431	1.09478e-80
YALI0E12081g_1_i1	807	133.119	172.537	51.6738	1.71082	6.41971e-17	1643	5331.33	6016.85	3350.17	0.839135	4.43964e-24
YALI0E12628g_0_i1	138	88.8592	120.916	31.2531	1.92152	5.16661e-16	468	11307.9	13293	8565.27	0.624529	1.02642e-05
YALI0E12991g_3_i2	361	13.9031	18.0521	5.06526	1.63375	0.000761963	2670	807.238	862.903	855.26	0.0127831	0.925782
YALI0E14487g_0_i1	257	430.277	641.583	89.1167	2.81904	7.41518e-70	752	16077.5	21947.4	7806.59	1.47726	1.64185e-41
YALI0E15708g_0_i1	325	15.0221	16.2527	2.76795	2.13815	9.7721e-05	2042	3122.08	2621.87	3310.74	-0.331881	0.00940323
YALI0E19723g_0_i1	868	1181.64	1264.41	432.172	1.54147	1.49091e-26	1489	13383.5	14782.8	9116.11	0.693183	4.74798e-15
YALI0E29469g_1_i1	87	12.5795	18.0984	4.41061	1.71148	0.000775487	551	1450.08	1540.65	1365.05	0.171126	0.160871
YALI0E29887g_1_i1	348	45.6108	28.6528	9.13627	1.52276	3.53384e-05	1435	4462.53	4694.34	2011.97	1.21676	1.09779e-103
YALI0E34111g_0_i1	232	143.875	144.013	29.966	2.17186	6.33186e-19	1045	14361.5	13124	15448.6	-0.23292	0.0573879
YALI0F06259g_1_i1	598	261.334	270.383	72.0794	1.86823	5.92088e-31	1045	2496.28	2372.26	2701.77	-0.188376	0.0458825
YALI0F12826g_1_i1	416	49.0533	65.1904	19.8401	1.64006	1.8408e-07	848	915.336	1124.61	805.224	0.473268	9.8395e-08
YALI0F19602g_1_i1	213	26.1009	20.0427	5.30058	1.73227	9.4343e-05	1065	5494.34	5368.26	4381.41	0.29034	0.00355089
YALI0F22363g_0_i1	347	68.237	98.3059	29.3216	1.68547	9.08951e-12	754	2110.61	2067.57	2181.63	-0.0778324	0.559052
YALI0F25399g_2_i2	271	22.7443	10.4006	42.1933	-1.9156	2.88632e-07	1014	1582.75	1847.48	1280.56	0.523108	2.68437e-08
YALI0F29337g_0_i1	199	154.564	193.097	46.5326	2.03154	1.02926e-24	1547	15738.4	19542.7	7004.85	1.46996	7.03003e-55
*baseMean is the mean of the normalized count values (DEseq2 Size factor) of the five strains
